# Supplementary material for: Neutrophil-specific deletion of the CARD9 gene expression regulator suppresses autoantibody-induced inflammation in vivo
Source: Nat Commun. 2016 Apr 1;7:11004. doi: 10.1038/ncomms11004 (PMC4821996; doi:10.1038/ncomms11004)
Supplement: Supplementary Table 1 — Global gene expression changes during immune complex-induced neutrophil activation (wild type and Card9-/- cells). [file ncomms11004-s2.xlsx]

## Sheet: Gene expression
Németh et al. - Supplementary Table 1
Transcript Cluster ID	Gene symbol	Gene description	Gene expression
			(Fold of WT Control)
			WT				Card9–/–
			Control		IC		Control		IC
			Mean	SEM	Mean	SEM	Mean	SEM	Mean	SEM
10523156	Cxcl2	chemokine (C-X-C motif) ligand 2	1	0	4.32352	2.36409	0.744707	0.164505	1.52827	0.235535
10487588	Il1a	interleukin 1 alpha	1	0	4.3108	1.14063	0.62446	0.119325	0.824141	0.210377
10541605	Clec4n	C-type lectin domain family 4, member n	1	0	4.20886	2.57282	1.05927	0.309072	4.70339	1.96683
10357604	Ikbke	inhibitor of kappaB kinase epsilon	1	0	3.49831	2.07672	0.850029	0.06784	0.675064	0.103401
10587690	Bcl2a1b|Bcl2a1d|Bcl2a1a	B-cell leukemia/lymphoma 2 related protein A1b | B-cell leukemia/lymphoma 2 related protein A1d | B-cell leukemia/lymphoma 2 related protein A1a	1	0	3.43535	1.23047	0.956629	0.200537	1.21518	0.251247
10350516	Ptgs2	prostaglandin-endoperoxide synthase 2	1	0	3.39391	1.99762	0.603898	0.080109	1.0862	0.320901
10595633	Bcl2a1d|Bcl2a1a|Bcl2a1b|Bcl2a1c	B-cell leukemia/lymphoma 2 related protein A1d | B-cell leukemia/lymphoma 2 related protein A1a | B-cell leukemia/lymphoma 2 related protein A1b | B-cell leukemia/lymphoma 2 related protein A1c	1	0	3.31598	1.16475	0.969921	0.174635	1.19245	0.228685
10504838	Nr4a3	nuclear receptor subfamily 4, group A, member 3	1	0	3.30595	0.955328	1.00214	0.173985	1.30624	0.153535
10581538	Nqo1	NAD(P)H dehydrogenase, quinone 1	1	0	3.26906	1.95283	0.930219	0.0564952	1.39949	0.364943
10563597	Saa3	serum amyloid A 3	1	0	3.24456	1.35429	0.891628	0.0773521	0.830337	0.115177
10365286	Eid3	EP300 interacting inhibitor of differentiation 3	1	0	3.2003	1.86548	0.826868	0.143953	1.0318	0.28488
10587683	Bcl2a1a|Bcl2a1d|Bcl2a1b|Bcl2a1c	B-cell leukemia/lymphoma 2 related protein A1a | B-cell leukemia/lymphoma 2 related protein A1d | B-cell leukemia/lymphoma 2 related protein A1b | B-cell leukemia/lymphoma 2 related protein A1c	1	0	3.15544	1.00125	0.89743	0.142376	1.14688	0.24957
10548735	Dusp16	dual specificity phosphatase 16	1	0	3.13678	1.67047	0.9027	0.127879	1.37254	0.248909
10477061	Srxn1	sulfiredoxin 1 homolog (S. cerevisiae)	1	0	3.08374	1.63777	0.867618	0.045527	1.33938	0.336933
10427035	Nr4a1	nuclear receptor subfamily 4, group A, member 1	1	0	3.0617	1.24817	1.04535	0.230367	1.19718	0.304447
10441815	Sod2	superoxide dismutase 2, mitochondrial	1	0	3.04701	1.66811	0.813704	0.0665077	0.744043	0.0423093
10450501	Tnf	tumor necrosis factor	1	0	2.78871	1.32319	0.685174	0.215292	0.578513	0.217149
10593492	Zc3h12c	zinc finger CCCH type containing 12C	1	0	2.78056	1.49564	0.800112	0.0860526	0.903561	0.162498
10379721	Ccl4	chemokine (C-C motif) ligand 4	1	0	2.76996	0.608617	0.789067	0.249124	1.33732	0.192135
10433735	Abcc1	ATP-binding cassette, sub-family C (CFTR/MRP), member 1	1	0	2.73576	1.58031	0.905219	0.00524003	0.94769	0.148309
10458382	Cd14	CD14 antigen	1	0	2.68074	1.18459	0.689952	0.102652	1.64877	0.476909
10597279	Ccrl2	chemokine (C-C motif) receptor-like 2	1	0	2.64416	0.32476	0.444444	0.145138	0.831698	0.249721
10544891	Nod1	nucleotide-binding oligomerization domain containing 1	1	0	2.63257	1.31032	0.791144	0.038082	1.25592	0.35498
10437243	Mefv	Mediterranean fever	1	0	2.61483	1.45111	0.707306	0.0669764	0.769588	0.199788
10416837	Irg1	immunoresponsive gene 1	1	0	2.56715	1.19069	0.572151	0.103684	1.14208	0.337203
10368144	Tnfaip3	tumor necrosis factor, alpha-induced protein 3	1	0	2.51783	1.28739	0.763076	0.255562	0.699601	0.286848
10486197	Rhov	ras homolog gene family, member V	1	0	2.49599	0.267015	0.91144	0.213276	1.74421	0.303111
10583519	Icam1	intercellular adhesion molecule 1	1	0	2.48581	1.05302	0.801632	0.173027	0.677838	0.177921
10593497	Zc3h12c	zinc finger CCCH type containing 12C	1	0	2.47753	1.12772	0.873352	0.0969356	0.977292	0.217129
10593050	Il10ra	interleukin 10 receptor, alpha	1	0	2.4597	1.34996	0.843458	0.0973645	1.00442	0.254866
10365260	Txnrd1	thioredoxin reductase 1	1	0	2.40845	1.22185	0.748422	0.0621441	0.941969	0.199859
10407126	Plk2	polo-like kinase 2 (Drosophila)	1	0	2.36988	0.65999	0.556373	0.0653645	0.835432	0.00349959
10501164	Csf1	colony stimulating factor 1 (macrophage)	1	0	2.32328	0.620885	0.863836	0.138888	2.46358	1.06958
10349603	Il10	interleukin 10	1	0	2.31019	0.678425	0.923655	0.125699	0.987266	0.15987
10544906	Ggct	gamma-glutamyl cyclotransferase	1	0	2.30118	0.56853	1.03993	0.177797	1.55796	0.367385
10511703	Ripk2	receptor (TNFRSF)-interacting serine-threonine kinase 2	1	0	2.28721	0.757944	1.03621	0.0412915	1.257	0.068514
10373358	Il23a	interleukin 23, alpha subunit p19	1	0	2.22508	0.606585	0.777201	0.105585	1.16453	0.14512
10445412	Nfkbie	nuclear factor of kappa light polypeptide gene enhancer in B-cells inhibitor, epsilon	1	0	2.19793	0.772282	1.00172	0.224231	0.923832	0.24988
10400304	Egln3	EGL nine homolog 3 (C. elegans)	1	0	2.19394	1.11504	0.982176	0.117443	1.87091	0.88628
10588479	Tlr9	toll-like receptor 9	1	0	2.18129	1.0584	0.916861	0.0698707	0.89272	0.117718
10449415	C230013L11Rik	RIKEN cDNA C230013L11 gene	1	0	2.17755	0.477958	1.27936	0.185661	1.63386	0.184936
10591739	Acp5	acid phosphatase 5, tartrate resistant	1	0	2.1727	0.186323	1.10901	0.0230253	1.2562	0.0562919
10589884	Bcl2a1c	B-cell leukemia/lymphoma 2 related protein A1c	1	0	2.17111	0.426084	0.822037	0.157393	1.05604	0.178473
10361246	G0s2	G0/G1 switch gene 2	1	0	2.16812	0.543666	0.963783	0.200166	1.60522	0.499939
10481949	Traf1	TNF receptor-associated factor 1	1	0	2.16253	0.706855	0.74331	0.160601	0.72104	0.193418
10527012	Lfng	LFNG O-fucosylpeptide 3-beta-N-acetylglucosaminyltransferase	1	0	2.14019	0.409949	1.03213	0.157667	1.23229	0.244011
10436048	Prdx1	peroxiredoxin 1	1	0	2.13224	0.77677	0.962615	0.10959	1.27854	0.0171067
10531415	Cxcl10	chemokine (C-X-C motif) ligand 10	1	0	2.10648	0.605791	0.924291	0.196075	1.00116	0.396293
10523717	Spp1	secreted phosphoprotein 1	1	0	2.10208	0.532282	0.937264	0.14456	1.57511	0.11715
10425283	Maff	v-maf musculoaponeurotic fibrosarcoma oncogene family, protein F (avian)	1	0	2.07604	0.270147	0.989944	0.135019	1.3484	0.124702
10355456	Mreg	melanoregulin	1	0	2.07195	0.551054	0.921057	0.192458	1.15043	0.32035
10488879	Gss	glutathione synthetase	1	0	2.05334	0.573903	1.20656	0.197278	1.65773	0.380698
10478890	Cebpb	CCAAT/enhancer binding protein (C/EBP), beta	1	0	2.04996	0.405311	0.716122	0.0605857	1.17819	0.280105
10502823	Dnajb4	DnaJ (Hsp40) homolog, subfamily B, member 4	1	0	2.04713	0.565286	1.10115	0.0487569	1.39481	0.149723
10457357	Mpp7	membrane protein, palmitoylated 7 (MAGUK p55 subfamily member 7)	1	0	2.04509	0.636918	1.13806	0.0896522	1.57436	0.455779
10560685	Bcl3	B-cell leukemia/lymphoma 3	1	0	2.00923	0.968153	0.728646	0.048596	0.774652	0.240563
10397359	Batf	basic leucine zipper transcription factor, ATF-like	1	0	2.00675	0.247978	0.782983	0.126106	0.744211	0.136969
10511694	Osgin2	oxidative stress induced growth inhibitor family member 2	1	0	2.00564	0.599936	1.16756	0.0486516	1.31845	0.0518396
10587266	Gclc	glutamate-cysteine ligase, catalytic subunit	1	0	2.00464	0.761829	0.984093	0.0917695	1.25033	0.143125
10507328	Prdx1	peroxiredoxin 1	1	0	1.99842	0.661377	1.00134	0.110695	1.29449	0.0677508
10582997	Casp4	caspase 4, apoptosis-related cysteine peptidase	1	0	1.98791	0.614105	0.804094	0.0195718	0.887335	0.096028
10460585	Fosl1|Ccdc85b	fos-like antigen 1 | coiled-coil domain containing 85B	1	0	1.96645	0.187649	1.00636	0.0571925	1.48516	0.228914
10577025	Rab20	RAB20, member RAS oncogene family	1	0	1.95815	0.0879357	0.97781	0.101589	1.11152	0.0492995
10562720	Siglece	sialic acid binding Ig-like lectin E	1	0	1.95612	0.87991	0.944573	0.12312	1.15407	0.219115
10421697	9030625A04Rik	RIKEN cDNA 9030625A04 gene	1	0	1.94927	0.717948	0.827987	0.0907932	0.828855	0.0945751
10598467	Pim2	proviral integration site 2	1	0	1.94682	1.06951	0.960881	0.0633315	0.706782	0.207922
10463599	Nfkb2	nuclear factor of kappa light polypeptide gene enhancer in B-cells 2, p49/p100	1	0	1.9356	0.723588	0.842812	0.0543673	0.814046	0.143345
10536794	2310016C08Rik	RIKEN cDNA 2310016C08 gene	1	0	1.9253	0.143099	1.19788	0.342386	1.4819	0.315029
10494821	Tspan2	tetraspanin 2	1	0	1.91671	0.660829	1.14984	0.198061	1.37887	0.441217
10563338	Ppp1r15a	protein phosphatase 1, regulatory (inhibitor) subunit 15A	1	0	1.91369	0.424008	0.837814	0.0378997	1.11619	0.151909
10433101	Gpr84	G protein-coupled receptor 84	1	0	1.91068	0.340491	0.907444	0.0639722	0.917885	0.179096
10463945	Dusp5	dual specificity phosphatase 5	1	0	1.90993	0.357832	0.934572	0.132247	1.5073	0.218215
10537909	Rny3	RNA, Y3 small cytoplasmic (associated with Ro protein)	1	0	1.88212	0.958696	0.881953	0.136006	1.58114	0.64942
10498367	P2ry13	purinergic receptor P2Y, G-protein coupled 13	1	0	1.88017	0.459724	0.941239	0.0289869	1.32916	0.0934905
10498024	Slc7a11	solute carrier family 7 (cationic amino acid transporter, y+ system), member 11	1	0	1.87906	0.785479	1.02364	0.155858	1.62106	0.375302
10591446	Tyk2	tyrosine kinase 2	1	0	1.87349	0.775527	0.978325	0.0796415	0.826278	0.0883779
10415725	Spata13	spermatogenesis associated 13	1	0	1.8674	0.938498	0.771012	0.171641	0.665158	0.249059
10594988	Mapk6	mitogen-activated protein kinase 6	1	0	1.86133	0.471617	0.923169	0.0417164	1.05997	0.126238
10385323	Mir146	microRNA 146	1	0	1.85176	1.00164	0.995708	0.193107	0.819118	0.0803047
10575745	Atmin	ATM interactor	1	0	1.84034	0.296	1.4053	0.244971	1.46935	0.215646
10457359	Mpp7	membrane protein, palmitoylated 7 (MAGUK p55 subfamily member 7)	1	0	1.83916	0.533463	1.29988	0.318545	1.89396	0.598243
10435712	Cd80	CD80 antigen	1	0	1.831	0.299269	1.09241	0.159624	1.53821	0.26745
10373452	Gm129	predicted gene 129	1	0	1.82546	0.110292	1.18305	0.105938	2.25001	0.280389
10560481	Fosb	FBJ osteosarcoma oncogene B	1	0	1.82056	0.311346	1.43817	0.295159	2.24733	0.615328
10488697	Plagl2	pleiomorphic adenoma gene-like 2	1	0	1.81617	0.575714	1.07736	0.0181445	1.10841	0.116897
10364950	Gadd45b	growth arrest and DNA-damage-inducible 45 beta	1	0	1.81351	0.314649	0.555916	0.0524036	0.613772	0.0504125
10444957	Ppp1r10	protein phosphatase 1, regulatory subunit 10	1	0	1.81303	0.557105	1.12331	0.108029	1.40644	0.292822
10536898	Irf5	interferon regulatory factor 5	1	0	1.81234	0.606173	0.803825	0.100152	0.791923	0.168203
10446282	Emr1	EGF-like module containing, mucin-like, hormone receptor-like sequence 1	1	0	1.8106	0.902502	0.976775	0.0455786	0.798072	0.0714044
10540472	Bhlhe40	basic helix-loop-helix family, member e40	1	0	1.80404	0.48689	0.759573	0.196956	1.12857	0.401819
10399428	Snord118	small nucleolar RNA, C/D box 118	1	0	1.80323	0.75132	1.03539	0.0525427	3.77329	2.54309
10377429	Snord118	small nucleolar RNA, C/D box 118	1	0	1.80323	0.734564	1.0272	0.0499911	3.74381	2.52132
10507137	Pdzk1ip1	PDZK1 interacting protein 1	1	0	1.80292	0.505979	1.04749	0.0280778	1.06766	0.11274
10516266	Zc3h12a	zinc finger CCCH type containing 12A	1	0	1.78842	0.650446	0.932691	0.135865	0.843087	0.170262
10441740	Agpat4	1-acylglycerol-3-phosphate O-acyltransferase 4 (lysophosphatidic acid acyltransferase, delta)	1	0	1.77825	0.462388	0.787184	0.0915147	0.896429	0.164416
10536505	Met	met proto-oncogene	1	0	1.77615	0.393787	0.838505	0.061802	0.994611	0.119079
10445758	Treml4	triggering receptor expressed on myeloid cells-like 4	1	0	1.7759	0.478538	0.852894	0.0732752	0.823094	0.0935044
10508465	Marcksl1	MARCKS-like 1	1	0	1.77028	0.593687	0.870624	0.113755	1.07738	0.106506
10402800	Gpr132	G protein-coupled receptor 132	1	0	1.75914	0.571785	0.852036	0.0935379	0.830666	0.187431
10349157	Serpinb2	serine (or cysteine) peptidase inhibitor, clade B, member 2	1	0	1.74864	0.303738	2.45443	0.641361	2.867	0.642013
10470564	Ralgds	ral guanine nucleotide dissociation stimulator	1	0	1.74789	0.398197	0.704147	0.099684	0.726765	0.11721
10381798	Myl4	myosin, light polypeptide 4	1	0	1.74777	0.405359	1.58834	0.0967082	2.48749	0.878126
10354418	Obfc2a	oligonucleotide/oligosaccharide-binding fold containing 2A	1	0	1.74063	0.501791	1.13983	0.0702003	1.5249	0.169771
10548385	Olr1	oxidized low density lipoprotein (lectin-like) receptor 1	1	0	1.74056	0.49706	0.926474	0.0627309	1.20495	0.00583461
10400405	Nfkbia	nuclear factor of kappa light polypeptide gene enhancer in B-cells inhibitor, alpha	1	0	1.73036	0.574962	0.743759	0.0601432	0.662328	0.110549
10364375	Cstb	cystatin B	1	0	1.72801	0.0897282	0.907961	0.135999	1.37371	0.236362
10462390	Cd274	CD274 antigen	1	0	1.72446	0.427294	0.459008	0.118395	0.500682	0.0661938
10489204	Tgm2	transglutaminase 2, C polypeptide	1	0	1.72113	0.363084	0.612166	0.163292	0.855755	0.182145
10430006	Slc39a4	solute carrier family 39 (zinc transporter), member 4	1	0	1.71134	0.746447	0.837978	0.0538905	0.820887	0.242468
10415784	Trim13	tripartite motif-containing 13	1	0	1.70247	0.507876	1.01279	0.0135552	0.931531	0.148627
10523151	Cxcl1	chemokine (C-X-C motif) ligand 1	1	0	1.69297	0.227608	1.13677	0.133611	1.15966	0.0424223
10373313	Nab2	Ngfi-A binding protein 2	1	0	1.69208	0.418929	1.12561	0.106701	1.34167	0.261422
10520452	Il6	interleukin 6	1	0	1.69091	0.0596648	1.00189	0.246106	2.46777	1.57266
10475866	Bcl2l11	BCL2-like 11 (apoptosis facilitator)	1	0	1.68781	0.350749	0.639945	0.0848137	0.814043	0.0508118
10502949			1	0	1.68312	0.867421	1.11194	0.239078	1.76321	0.576951
10472050	Tnfaip6	tumor necrosis factor alpha induced protein 6	1	0	1.68276	0.286064	0.474222	0.11916	0.71766	0.178317
10564507	Arrdc4	arrestin domain containing 4	1	0	1.68079	0.272697	1.11419	0.0879071	1.64808	0.431988
10429520	Ly6d	lymphocyte antigen 6 complex, locus D	1	0	1.68049	0.672791	1.43064	0.0854254	2.40056	0.680061
10551891	Nfkbid	nuclear factor of kappa light polypeptide gene enhancer in B-cells inhibitor, delta	1	0	1.67654	0.204493	0.732082	0.0317791	0.76477	0.00549431
10380793	Mllt6	myeloid/lymphoid or mixed-lineage leukemia (trithorax homolog, Drosophila); translocated to, 6	1	0	1.67342	0.379215	1.12708	0.167524	1.02552	0.166285
10475782	Dusp2	dual specificity phosphatase 2	1	0	1.66934	0.24465	0.984011	0.0618411	0.982221	0.0618217
10383615	Metrnl	meteorin, glial cell differentiation regulator-like	1	0	1.66591	0.257039	0.855783	0.0691072	0.997137	0.0475884
10557895	Itgax	integrin alpha X	1	0	1.65204	0.553293	0.88458	0.146461	1.27949	0.330541
10367816	9130014G24Rik	RIKEN cDNA 9130014G24 gene	1	0	1.6518	0.181783	0.932221	0.116051	0.874396	0.023126
10380065	Rnu3b1|Rnu3b2|Rnu3b4|Rnu3b3	U3B small nuclear RNA 1 | U3B small nuclear RNA 2 | U3B small nuclear RNA 4 | U3B small nuclear RNA 3	1	0	1.64786	0.630541	1.38226	0.0924881	2.48905	0.916371
10380063	Rnu3b1|Rnu3b2|Rnu3b4|Rnu3b3	U3B small nuclear RNA 1 | U3B small nuclear RNA 2 | U3B small nuclear RNA 4 | U3B small nuclear RNA 3	1	0	1.6478	0.630478	1.38204	0.0923564	2.48864	0.915967
10380059	Rnu3b1|Rnu3b2|Rnu3b4|Rnu3b3	U3B small nuclear RNA 1 | U3B small nuclear RNA 2 | U3B small nuclear RNA 4 | U3B small nuclear RNA 3	1	0	1.64755	0.631128	1.38343	0.0909937	2.48831	0.916572
10513320	Ptgr1	prostaglandin reductase 1	1	0	1.64607	0.3461	1.19749	0.159784	1.21803	0.0987343
10538887	Gm5153	predicted gene 5153	1	0	1.64602	0.748176	5.17378	2.5847	4.29395	1.13174
10380061	Rnu3b1|Rnu3b2|Rnu3b4|Rnu3b3	U3B small nuclear RNA 1 | U3B small nuclear RNA 2 | U3B small nuclear RNA 4 | U3B small nuclear RNA 3	1	0	1.64596	0.631106	1.38139	0.0935528	2.4853	0.917275
10376513	Nlrp3	NLR family, pyrin domain containing 3	1	0	1.64249	0.452103	0.778615	0.0884438	0.870261	0.121641
10572897	Hmox1	heme oxygenase (decycling) 1	1	0	1.64202	0.536313	0.654877	0.111385	0.996717	0.159597
10363173	Gja1	gap junction protein, alpha 1	1	0	1.64132	0.225898	1.26294	0.206961	1.36744	0.181039
10435704	Cd80	CD80 antigen	1	0	1.63831	0.199992	1.06373	0.232199	1.52764	0.377796
10382846	BC018473		1	0	1.63675	0.334034	1.11987	0.145443	1.22088	0.138768
10601854	Wbp5	WW domain binding protein 5	1	0	1.63607	0.241126	1.19808	0.0595885	1.57104	0.298807
10500272	Gm129	predicted gene 129	1	0	1.63318	0.0480851	1.09451	0.0990261	1.78813	0.283043
10560575	Relb	avian reticuloendotheliosis viral (v-rel) oncogene related B	1	0	1.63271	0.515023	0.858719	0.0660157	0.742369	0.0684857
10532169	Mfsd7a	major facilitator superfamily domain containing 7A	1	0	1.62805	0.352519	0.935691	0.0411109	0.840234	0.0518515
10570291	F10	coagulation factor X	1	0	1.62347	0.309584	0.88217	0.0839881	0.899924	0.0585009
10437160	Ets2	E26 avian leukemia oncogene 2, 3' domain	1	0	1.61857	0.370429	0.73948	0.113874	0.932094	0.124057
10523766	Lrrc8c	leucine rich repeat containing 8 family, member C	1	0	1.60949	0.537108	0.976741	0.158309	0.913095	0.190811
10580139	Zswim4	zinc finger, SWIM domain containing 4	1	0	1.60924	0.256899	0.935753	0.0309862	1.00496	0.106213
10433161	BC048502		1	0	1.60773	0.32898	0.840651	0.089875	0.898737	0.102962
10491058	Rprl2	ribonuclease P RNA-like 2	1	0	1.60613	0.602625	1.62537	0.28369	1.89135	0.403937
10376832	Adora2b	adenosine A2b receptor	1	0	1.60485	0.202577	0.973089	0.0863118	1.05705	0.105724
10512487	Rmrp	RNA component of mitochondrial RNAase P	1	0	1.59879	0.547312	1.43972	0.073289	1.89644	0.661131
10379228	Nos2	nitric oxide synthase 2, inducible	1	0	1.59737	0.295595	1.06788	0.135488	1.23487	0.19111
10572679	Glt25d1	glycosyltransferase 25 domain containing 1	1	0	1.59273	0.293977	1.02208	0.106807	1.01802	0.035946
10431874	Slc38a1	solute carrier family 38, member 1	1	0	1.58543	0.237134	1.21491	0.230904	1.55467	0.452943
10545182	Gm459	predicted gene 459	1	0	1.5842	0.391227	1.58659	0.177207	1.81026	0.368415
10506335	Pde4b	phosphodiesterase 4B, cAMP specific	1	0	1.58295	0.466657	1.09358	0.17309	1.08547	0.0615193
10596454	Alas1	aminolevulinic acid synthase 1	1	0	1.58155	0.497047	0.919125	0.0578437	0.974259	0.222968
10453887	Cables1	CDK5 and Abl enzyme substrate 1	1	0	1.57838	0.358551	1.00685	0.299748	1.20486	0.383283
10435043	Tm4sf19	transmembrane 4 L six family member 19	1	0	1.57634	0.248675	1.13016	0.137781	1.4204	0.373407
10433199	Zfp263	zinc finger protein 263	1	0	1.57001	0.723254	0.975261	0.140886	0.925781	0.193215
10508099	Oscp1	organic solute carrier partner 1	1	0	1.56995	0.153439	0.969935	0.18593	1.31527	0.354894
10508721	Snora44	small nucleolar RNA, H/ACA box 44	1	0	1.56873	0.574859	1.15617	0.153173	1.91423	0.650732
10478973	Cass4	Cas scaffolding protein family member 4	1	0	1.56821	0.131995	1.17971	0.236402	1.79048	0.282702
10443527	Pim1	proviral integration site 1	1	0	1.56804	0.402082	0.821564	0.107703	0.816355	0.172351
10459772	Lipg	lipase, endothelial	1	0	1.56793	0.275989	0.945129	0.045495	1.09728	0.0669289
10447904	Unc93a|Gm9992	unc-93 homolog A (C. elegans) | predicted gene 9992	1	0	1.56458	0.327039	0.866488	0.146464	1.03653	0.254461
10487597	Il1b	interleukin 1 beta	1	0	1.56391	0.57772	0.918466	0.0811815	1.23033	0.223684
10502050	Alpk1	alpha-kinase 1	1	0	1.56302	0.314772	1.33933	0.145119	1.2982	0.13496
10447647	Gpr31c	G protein-coupled receptor 31, D17Leh66c region	1	0	1.56257	0.299101	1.11242	0.262027	1.12654	0.283233
10435787			1	0	1.56166	0.415954	1.49817	0.224685	1.59969	0.418953
10466938	5033414D02Rik	RIKEN cDNA 5033414D02 gene	1	0	1.56019	0.331483	0.735239	0.213257	0.871913	0.29644
10356020	Dock10	dedicator of cytokinesis 10	1	0	1.55856	0.356868	1.26338	0.152411	1.3971	0.181602
10507594	Slc2a1	solute carrier family 2 (facilitated glucose transporter), member 1	1	0	1.55728	0.52144	0.85029	0.0398733	1.2229	0.410124
10447902	Gpr31c	G protein-coupled receptor 31, D17Leh66c region	1	0	1.55595	0.309255	1.11248	0.244069	1.11146	0.275816
10498992	Tlr2	toll-like receptor 2	1	0	1.55119	0.443746	0.864762	0.0845637	0.991144	0.185972
10384776	5730522E02Rik	RIKEN cDNA 5730522E02 gene	1	0	1.55095	0.49429	1.46118	0.220978	1.4053	0.285599
10412421	Zfp131	zinc finger protein 131	1	0	1.54458	0.195352	0.96476	0.0458429	1.07574	0.0710148
10421810	1190002H23Rik	RIKEN cDNA 1190002H23 gene	1	0	1.54373	0.25749	1.15357	0.133441	1.36838	0.199106
10387890	Cxcl16	chemokine (C-X-C motif) ligand 16	1	0	1.54248	0.182556	0.865245	0.0219667	0.863365	0.0501193
10364109	Vpreb3	pre-B lymphocyte gene 3	1	0	1.54196	0.453765	1.71485	0.050776	2.76848	0.822719
10572445	Lrrc25	leucine rich repeat containing 25	1	0	1.54177	0.464737	0.886297	0.135013	0.937027	0.20553
10350766	Stx6	syntaxin 6	1	0	1.54075	0.322439	0.859719	0.0539278	0.787001	0.0868971
10500345	Terc	telomerase RNA component	1	0	1.53815	0.410174	1.15331	0.0237514	1.34868	0.215863
10454782	Egr1	early growth response 1	1	0	1.53655	0.117421	1.09768	0.218904	1.48988	0.154772
10363350	P4ha1	procollagen-proline, 2-oxoglutarate 4-dioxygenase (proline 4-hydroxylase), alpha 1 polypeptide	1	0	1.53627	0.466773	1.08451	0.0477391	1.37791	0.324972
10404069	Hist1h1a	histone cluster 1, H1a	1	0	1.53435	0.357246	1.7964	0.241991	2.38412	0.705847
10362442	Trdn	triadin	1	0	1.53307	0.219929	1.04754	0.0623314	1.32401	0.223779
10536483	Tes	testis derived transcript	1	0	1.52918	0.304628	0.922449	0.0682701	0.938965	0.129947
10443463	Cdkn1a	cyclin-dependent kinase inhibitor 1A (P21)	1	0	1.52506	0.235799	0.894526	0.103499	1.2191	0.0867293
10449284	Dusp1	dual specificity phosphatase 1	1	0	1.52497	0.376134	0.874348	0.0357917	1.31744	0.23484
10457225	Map3k8	mitogen-activated protein kinase kinase kinase 8	1	0	1.52426	0.472746	0.851759	0.132828	0.588058	0.141072
10447634	Gm9992|Unc93a	predicted gene 9992 | unc-93 homolog A (C. elegans)	1	0	1.5223	0.259149	1.00548	0.210253	1.17991	0.278058
10367805	9130014G24Rik	RIKEN cDNA 9130014G24 gene	1	0	1.52167	0.265471	1.15172	0.135559	1.11025	0.129875
10531610	Rasgef1b	RasGEF domain family, member 1B	1	0	1.52026	0.298701	0.897252	0.17225	1.12979	0.243127
10576795	Cd209a	CD209a antigen	1	0	1.51849	0.595089	1.44886	0.236867	1.73805	0.380088
10456296	Malt1	mucosa associated lymphoid tissue lymphoma translocation gene 1	1	0	1.51411	0.240915	0.995104	0.0843887	1.03569	0.0800461
10551347	Blvrb	biliverdin reductase B (flavin reductase (NADPH))	1	0	1.51184	0.0860444	1.09512	0.0951367	1.28987	0.15573
10378649	Slc43a2	solute carrier family 43, member 2	1	0	1.50949	0.424455	1.00676	0.261831	1.41155	0.571658
10478884	Snai1	snail homolog 1 (Drosophila)	1	0	1.5081	0.0388615	1.21678	0.239893	1.38274	0.240455
10544523	Rny1	RNA, Y1 small cytoplasmic, Ro-associated	1	0	1.50727	0.424115	0.883951	0.126965	1.24085	0.200511
10348645	Gpr35	G protein-coupled receptor 35	1	0	1.50632	0.0756918	1.18543	0.285862	1.72499	0.30561
10578515	Ankrd37	ankyrin repeat domain 37	1	0	1.50594	0.459944	1.10674	0.161979	1.26708	0.328959
10454953	Tmco6	transmembrane and coiled-coil domains 6	1	0	1.50533	0.320246	0.829328	0.0270862	1.14452	0.248238
10502042	Alpk1	alpha-kinase 1	1	0	1.50505	0.327081	1.11485	0.0593891	1.1713	0.10589
10394971	Klf11	Kruppel-like factor 11	1	0	1.50359	0.160715	1.33501	0.175242	1.68119	0.239183
10363735	Egr2	early growth response 2	1	0	1.50295	0.467709	1.00362	0.0507485	1.27275	0.153472
10464045	Acsl5	acyl-CoA synthetase long-chain family member 5	1	0	1.50012	0.556635	0.988412	0.0336738	0.87222	0.0241764
10523138	Cxcl3	chemokine (C-X-C motif) ligand 3	1	0	1.49844	0.0365166	1.03418	0.0393263	1.05661	0.0687173
10546066	Isy1	ISY1 splicing factor homolog (S. cerevisiae)	1	0	1.49799	0.0667633	1.16051	0.157614	1.37985	0.182407
10507872			1	0	1.49755	0.521061	1.34551	0.218485	2.21509	1.035
10590801	Birc3	baculoviral IAP repeat-containing 3	1	0	1.493	0.522874	1.07815	0.195226	0.930599	0.145353
10408861	9530008L14Rik	RIKEN cDNA 9530008L14 gene	1	0	1.49239	0.132366	1.13672	0.178355	1.39627	0.2325
10548333	Cd69	CD69 antigen	1	0	1.49123	0.244147	1.22202	0.251053	1.33017	0.386431
10519497	Steap4	STEAP family member 4	1	0	1.48923	0.338139	1.13043	0.0320812	1.34586	0.16944
10495763	Gclm	glutamate-cysteine ligase, modifier subunit	1	0	1.48615	0.510961	1.06664	0.0977762	1.2414	0.235415
10502052	Alpk1	alpha-kinase 1	1	0	1.48604	0.137699	1.26461	0.0410319	1.31357	0.030058
10515399	Plk3	polo-like kinase 3 (Drosophila)	1	0	1.4846	0.166378	0.88571	0.257496	1.51108	0.407202
10366043	Dusp6	dual specificity phosphatase 6	1	0	1.48452	0.297954	0.94101	0.19158	1.33713	0.252576
10588577	Cish	cytokine inducible SH2-containing protein	1	0	1.48422	0.235378	1.19867	0.128013	1.29112	0.180112
10367803			1	0	1.48361	0.181634	1.57896	0.368613	1.95218	0.459458
10356423	Usp40	ubiquitin specific peptidase 40	1	0	1.47921	0.269611	0.934959	0.162592	1.32426	0.353822
10424370	Trib1	tribbles homolog 1 (Drosophila)	1	0	1.47738	0.261324	0.906776	0.195505	1.25372	0.228447
10439936	Nfkbiz	nuclear factor of kappa light polypeptide gene enhancer in B-cells inhibitor, zeta	1	0	1.47714	0.370607	0.768942	0.0659008	0.71371	0.154331
10491780	Hspa4l	heat shock protein 4 like	1	0	1.47451	0.0929896	1.32314	0.272795	1.65672	0.338644
10390535	Arl5c	ADP-ribosylation factor-like 5C	1	0	1.47384	0.0868398	1.23073	0.0874412	1.2894	0.209408
10436662	Mir155	microRNA 155	1	0	1.47312	0.245593	0.983354	0.121436	1.03257	0.134732
10526947	C130050O18Rik	RIKEN cDNA C130050O18 gene	1	0	1.47297	0.193393	1.14236	0.241694	1.58249	0.319445
10478854	Slc9a8	solute carrier family 9 (sodium/hydrogen exchanger), member 8	1	0	1.47246	0.281508	1.08804	0.197503	1.19819	0.231395
10604405	Aifm1	apoptosis-inducing factor, mitochondrion-associated 1	1	0	1.4721	0.312867	1.24545	0.138061	1.06632	0.0855423
10420030	Psme2	proteasome (prosome, macropain) 28 subunit, beta	1	0	1.47154	0.218542	0.973604	0.0738647	0.971758	0.060742
10585097	Gm5617	predicted gene 5617	1	0	1.47091	0.193819	0.867006	0.182632	1.09946	0.23353
10598087	ND6	NADH dehydrogenase subunit 6	1	0	1.47051	0.47394	1.21353	0.320359	1.73954	0.435136
10592515	Ubash3b	ubiquitin associated and SH3 domain containing, B	1	0	1.46983	0.221084	1.10511	0.0689864	1.13794	0.0887221
10362674	Rnu3a	U3A small nuclear RNA	1	0	1.46878	0.440663	1.44169	0.343781	2.69706	1.17609
10553598	Cyfip1	cytoplasmic FMR1 interacting protein 1	1	0	1.4686	0.435077	1.25193	0.191374	1.1885	0.214521
10554118	Fam169b	family with sequence similarity 169, member B	1	0	1.46797	0.253174	1.31368	0.216727	1.36436	0.404104
10516956	Smpdl3b	sphingomyelin phosphodiesterase, acid-like 3B	1	0	1.46693	0.53751	0.882823	0.100981	0.664302	0.125255
10580771	Ciapin1	cytokine induced apoptosis inhibitor 1	1	0	1.4657	0.101967	1.07093	0.101439	0.95693	0.103288
10450814	Ppp1r11	protein phosphatase 1, regulatory (inhibitor) subunit 11	1	0	1.46566	0.14645	0.980959	0.0438556	1.24346	0.0939202
10399005	Crip1	cysteine-rich protein 1 (intestinal)	1	0	1.4656	0.525377	1.3261	0.240184	2.12393	0.800587
10382104	Snord104	small nucleolar RNA, C/D box 104	1	0	1.46548	0.494933	1.08139	0.208154	1.88197	0.744878
10568174	Spn	sialophorin	1	0	1.46397	0.241283	1.20118	0.179547	1.544	0.262986
10407097	Pde4d	phosphodiesterase 4D, cAMP specific	1	0	1.46248	0.0556917	1.58351	0.33322	1.73376	0.369007
10606009	Gm614	predicted gene 614	1	0	1.46024	0.514539	0.943502	0.150761	0.940423	0.171794
10606016	Il2rg	interleukin 2 receptor, gamma chain	1	0	1.45886	0.436305	0.834798	0.0364167	0.86708	0.145907
10471503	Taf1d	TATA box binding protein (Tbp)-associated factor, RNA polymerase I, D	1	0	1.45882	0.455984	1.36011	0.234546	1.97099	0.523098
10410931	Vcan	versican	1	0	1.45788	0.204886	1.10234	0.100018	1.46366	0.0420045
10582578			1	0	1.45712	0.354631	1.16195	0.120028	1.4547	0.427921
10561516	Nfkbib	nuclear factor of kappa light polypeptide gene enhancer in B-cells inhibitor, beta	1	0	1.45559	0.176567	0.797145	0.0228289	0.752507	0.0692373
10402268	Lgmn	legumain	1	0	1.45496	0.305854	1.06215	0.0732127	1.28643	0.317182
10586614	C2cd4b	C2 calcium-dependent domain containing 4B	1	0	1.45438	0.251927	1.48162	0.26468	1.53823	0.273453
10582574			1	0	1.45349	0.351238	1.1651	0.120757	1.45167	0.428853
10551025	Cd79a	CD79A antigen (immunoglobulin-associated alpha)	1	0	1.4533	0.476597	1.79607	0.387088	2.47558	0.489643
10604832	Mir505	microRNA 505	1	0	1.45081	0.217006	1.56068	0.197829	2.22612	0.618128
10582558			1	0	1.45059	0.348282	1.16495	0.122145	1.45145	0.428472
10415844	Ctsb|Fdft1	cathepsin B | farnesyl diphosphate farnesyl transferase 1	1	0	1.45046	0.351243	0.895036	0.108095	1.14629	0.241098
10488589	Fam110a	family with sequence similarity 110, member A	1	0	1.45027	0.218431	1.13142	0.202377	1.32168	0.231639
10378568	Mir22|2210403K04Rik	microRNA 22 | RIKEN cDNA 2210403K04 gene	1	0	1.45018	0.522189	1.10361	0.385263	0.976619	0.371763
10487508	Gm14005	predicted gene 14005	1	0	1.44988	0.150346	0.999173	0.0422483	1.07525	0.0684543
10476301	Smox	spermine oxidase	1	0	1.44984	0.419856	0.673238	0.0770834	0.869008	0.0879854
10582556			1	0	1.44899	0.358896	1.1604	0.121337	1.44865	0.431446
10567423	Dcun1d3	DCN1, defective in cullin neddylation 1, domain containing 3 (S. cerevisiae)	1	0	1.44801	0.463497	1.21109	0.132782	1.0003	0.199756
10585778	Sema7a	sema domain, immunoglobulin domain (Ig), and GPI membrane anchor, (semaphorin) 7A	1	0	1.44759	0.253189	1.16344	0.0256729	1.34897	0.192348
10541333	Slc6a12	solute carrier family 6 (neurotransmitter transporter, betaine/GABA), member 12	1	0	1.44736	0.32009	0.947348	0.0766501	0.956033	0.143214
10582568			1	0	1.44543	0.355424	1.15944	0.120603	1.44708	0.429902
10594538	Plekho2	pleckstrin homology domain containing, family O member 2	1	0	1.44254	0.0607572	1.0519	0.178932	1.12486	0.190011
10507870			1	0	1.44244	0.488712	1.35129	0.206463	2.13849	0.943368
10582564			1	0	1.44216	0.352479	1.16205	0.121153	1.4481	0.431221
10468970	Phxr1	per-hexamer repeat gene 1	1	0	1.43957	0.156929	1.33875	0.395218	1.58959	0.37011
10533844	Rilpl2	Rab interacting lysosomal protein-like 2	1	0	1.43701	0.127516	1.03367	0.152454	1.06483	0.0423711
10487906	Slc23a2	solute carrier family 23 (nucleobase transporters), member 2	1	0	1.43691	0.355687	1.0164	0.284111	1.52785	0.518368
10406626	Homer1	homer homolog 1 (Drosophila)	1	0	1.43683	0.146966	1.17983	0.158344	1.49342	0.227159
10419198	Ero1l	ERO1-like (S. cerevisiae)	1	0	1.4351	0.400653	1.10841	0.0900249	1.25422	0.181573
10545208	Gm189	predicted gene 189	1	0	1.43404	0.811538	1.85352	0.348067	2.59339	0.694028
10443301	Zfp523	zinc finger protein 523	1	0	1.43201	0.268072	0.975741	0.0702241	1.02356	0.140656
10522182	Rhoh	ras homolog gene family, member H	1	0	1.43163	0.0791608	1.39823	0.20914	1.76017	0.133103
10359859			1	0	1.4316	0.408376	1.46047	0.382084	1.58528	0.425957
10492953			1	0	1.43074	0.267031	2.05504	0.481331	2.04231	0.158201
10385719	Sec24a	Sec24 related gene family, member A (S. cerevisiae)	1	0	1.43008	0.108897	1.2505	0.129162	1.47132	0.223814
10455015	Vaultrc5	vault RNA component 5	1	0	1.42996	0.386754	1.09569	0.260046	1.51554	0.251997
10395273	Gdap10	ganglioside-induced differentiation-associated-protein 10	1	0	1.42984	0.520135	0.929237	0.145923	1.2419	0.305439
10447645	5830477G23Rik	RIKEN cDNA 5830477G23 gene	1	0	1.4267	0.0604567	1.01825	0.300248	1.07738	0.303078
10439237	Rps21	ribosomal protein S21	1	0	1.42652	0.394794	1.11861	0.179223	1.65095	0.356039
10532157	Tmed5	transmembrane emp24 protein transport domain containing 5	1	0	1.42641	0.292677	1.21121	0.271874	1.68314	0.538528
10379262	Nf1	neurofibromatosis 1	1	0	1.42612	0.30019	1.26218	0.166618	1.42219	0.300742
10402347	Ifi27l2a	interferon, alpha-inducible protein 27 like 2A	1	0	1.42418	0.407499	0.655607	0.151802	0.785799	0.122667
10469816	Il1rn	interleukin 1 receptor antagonist	1	0	1.42313	0.227769	0.898266	0.076711	1.11993	0.169261
10417273	Esd	esterase D/formylglutathione hydrolase	1	0	1.4231	0.355147	0.849051	0.0117482	1.01239	0.0974325
10545247	Igk-V19-14	immunoglobulin kappa chain variable 19 (V19)-14	1	0	1.42269	0.289749	2.45066	0.832156	3.23407	1.32539
10442219	Zfp52	zinc finger protein 52	1	0	1.42186	0.271594	1.05614	0.127283	1.38175	0.197885
10501860	Fnbp1l	formin binding protein 1-like	1	0	1.42091	0.15575	1.26717	0.226509	1.47961	0.208866
10429160	St3gal1	ST3 beta-galactoside alpha-2,3-sialyltransferase 1	1	0	1.41898	0.522088	0.797389	0.0833516	0.779692	0.170514
10539581			1	0	1.41874	0.222446	1.59708	0.202996	1.47708	0.214515
10366346	Phlda1	pleckstrin homology-like domain, family A, member 1	1	0	1.41739	0.0899925	1.15442	0.175995	1.4483	0.262797
10536294	Peg10	paternally expressed 10	1	0	1.41698	0.467977	2.07065	0.536305	2.49095	1.13028
10393509	Usp36	ubiquitin specific peptidase 36	1	0	1.41667	0.169464	1.15883	0.184816	1.41948	0.234034
10394936			1	0	1.41664	0.489379	1.53878	0.304957	1.65987	0.305801
10564631	Slco3a1	solute carrier organic anion transporter family, member 3a1	1	0	1.41543	0.260615	1.03286	0.139601	0.904229	0.106736
10574161	Nlrc5	NLR family, CARD domain containing 5	1	0	1.41541	0.169549	0.981029	0.0338819	0.989937	0.0470648
10458355	Apbb3|Slc35a4	amyloid beta (A4) precursor protein-binding, family B, member 3 | solute carrier family 35, member A4	1	0	1.41524	0.137513	0.948637	0.0833928	1.23605	0.176686
10573954	Capns2	calpain, small subunit 2	1	0	1.41502	0.256016	1.13376	0.0965522	1.04681	0.136268
10373610	Olfr767	olfactory receptor 767	1	0	1.41288	0.515416	1.54505	0.327573	1.23648	0.140305
10574163	Nlrc5	NLR family, CARD domain containing 5	1	0	1.41272	0.0987825	0.92039	0.0517378	1.02715	0.0845082
10441601	Tagap	T-cell activation Rho GTPase-activating protein	1	0	1.41232	0.214957	1.00558	0.168729	0.878472	0.0943651
10589790			1	0	1.4105	0.11511	1.0753	0.112659	1.47296	0.381866
10352448	Dusp10	dual specificity phosphatase 10	1	0	1.41037	0.182834	1.4241	0.131303	1.70236	0.242515
10547073	Snora7a	small nucleolar RNA, H/ACA box 7A	1	0	1.40964	0.333624	1.31249	0.178149	1.71186	0.340756
10450154	H2-Aa	histocompatibility 2, class II antigen A, alpha	1	0	1.40915	0.232621	1.21742	0.220202	1.42888	0.0507177
10428302	Klf10	Kruppel-like factor 10	1	0	1.40884	0.19441	1.21436	0.167979	1.7308	0.228445
10469793	Il1f6	interleukin 1 family, member 6	1	0	1.40873	0.154721	1.11946	0.110084	1.17789	0.105046
10492522	Schip1|Iqcj-schip1	schwannomin interacting protein 1 | IQ motif containing J-schwannomin interacting protein 1 read-through transcript	1	0	1.408	0.0920973	1.22306	0.201935	1.2476	0.202224
10347335	Slc11a1	solute carrier family 11 (proton-coupled divalent metal ion transporters), member 1	1	0	1.4067	0.27551	0.85501	0.0517421	1.02944	0.122469
10380571	Gngt2|Abi3	guanine nucleotide binding protein (G protein), gamma transducing activity polypeptide 2 | ABI gene family, member 3	1	0	1.406	0.0868466	0.932823	0.14392	1.17007	0.119305
10608136			1	0	1.40406	0.43203	1.4478	0.209351	2.09515	0.660767
10355403	Fn1	fibronectin 1	1	0	1.40243	0.246945	1.19849	0.268155	1.83509	0.841048
10437928	0610037P05Rik	RIKEN cDNA 0610037P05 gene	1	0	1.40159	0.150774	1.12207	0.0716172	1.20711	0.0486544
10466353			1	0	1.3983	0.304023	1.5588	0.349758	1.54578	0.292193
10366407	Gm10752	predicted gene 10752	1	0	1.39291	0.100132	1.23446	0.19351	1.20784	0.233264
10580504	Snx20	sorting nexin 20	1	0	1.39198	0.090733	1.01112	0.0636857	1.01602	0.0525751
10444291	H2-Ab1	histocompatibility 2, class II antigen A, beta 1	1	0	1.39177	0.381246	1.19719	0.198444	1.4905	0.257368
10370021	Mif	macrophage migration inhibitory factor	1	0	1.39173	0.0596904	1.06802	0.160486	1.28463	0.102849
10590972	Mif	macrophage migration inhibitory factor	1	0	1.39139	0.0644433	1.19044	0.239735	1.47078	0.12352
10467578	Pik3ap1	phosphoinositide-3-kinase adaptor protein 1	1	0	1.391	0.354687	0.702709	0.100108	0.854723	0.130673
10518300	Tnfrsf1b	tumor necrosis factor receptor superfamily, member 1b	1	0	1.38897	0.370898	0.621876	0.0359243	0.641713	0.11156
10559486	Lair1	leukocyte-associated Ig-like receptor 1	1	0	1.38847	0.335255	0.967156	0.0343518	0.862489	0.0648168
10600698	5430427O19Rik	RIKEN cDNA 5430427O19 gene	1	0	1.38809	0.226968	1.10961	0.0543752	1.36487	0.04104
10407982	A530099J19Rik	RIKEN cDNA A530099J19 gene	1	0	1.38741	0.282817	1.09866	0.236842	1.17128	0.313743
10477264	Tm9sf4	transmembrane 9 superfamily protein member 4	1	0	1.38647	0.314335	1.01486	0.11381	1.1456	0.220298
10357579	Mapkapk2	MAP kinase-activated protein kinase 2	1	0	1.38638	0.234048	0.906976	0.09036	0.975111	0.0839884
10378697	Myo1c	myosin IC	1	0	1.38562	0.222846	1.22148	0.211475	1.55411	0.415225
10481101	Snora43|Snhg7	small nucleolar RNA, H/ACA box 43 | small nucleolar RNA host gene (non-protein coding) 7	1	0	1.38508	0.211966	1.18329	0.0750203	1.48143	0.332282
10538882	Gm5571	predicted gene 5571	1	0	1.38499	0.518382	2.84536	0.628413	3.54662	1.11875
10500685	Atp1a1	ATPase, Na+/K+ transporting, alpha 1 polypeptide	1	0	1.38461	0.318386	1.16858	0.127132	1.44653	0.349143
10416411	Esd	esterase D/formylglutathione hydrolase	1	0	1.38238	0.310901	0.911581	0.0677622	1.01976	0.113355
10574102	Nlrc5	NLR family, CARD domain containing 5	1	0	1.38154	0.109028	0.912852	0.0609445	0.999187	0.0939055
10376060	Irf1	interferon regulatory factor 1	1	0	1.38013	0.183542	1.04652	0.205045	1.05824	0.11446
10462398	Pdcd1lg2	programmed cell death 1 ligand 2	1	0	1.37999	0.313315	1.01167	0.336564	1.17494	0.4959
10582580			1	0	1.37998	0.5597	1.55079	0.20586	2.02409	0.546532
10594404	Smad3	MAD homolog 3 (Drosophila)	1	0	1.37844	0.351119	0.815101	0.194248	1.05753	0.437043
10523134	Pf4	platelet factor 4	1	0	1.37773	0.48589	1.41386	0.403538	1.58318	0.388768
10590267	Snora62	small nucleolar RNA, H/ACA box 62	1	0	1.37572	0.233278	1.08907	0.096529	1.67637	0.384352
10581835	Wdr59	WD repeat domain 59	1	0	1.3757	0.220877	1.00596	0.0394743	0.941423	0.0741748
10526880	Pdgfa|6330403L08Rik	platelet derived growth factor, alpha | RIKEN cDNA 6330403L08 gene	1	0	1.37563	0.266219	1.51972	0.26135	1.51552	0.302488
10377822	Med11	mediator of RNA polymerase II transcription, subunit 11 homolog (S. cerevisiae)	1	0	1.37424	0.0418308	1.05465	0.0433765	1.01844	0.0489081
10440427	D16Ertd472e	DNA segment, Chr 16, ERATO Doi 472, expressed	1	0	1.37348	0.0500583	1.05167	0.04868	1.13971	0.0571452
10350349	Dennd1b	DENN/MADD domain containing 1B	1	0	1.3729	0.169109	1.12761	0.0692306	1.24328	0.0587437
10561806	Mif	macrophage migration inhibitory factor	1	0	1.37248	0.0668277	1.0712	0.157421	1.29904	0.0747217
10365899	Ccdc41	coiled-coil domain containing 41	1	0	1.37248	0.207053	1.27751	0.255531	1.36103	0.316397
10556244	Snora23	small nucleolar RNA, H/ACA box 23	1	0	1.37243	0.0412046	1.2818	0.215774	1.91943	0.39575
10417526	Dnase1l3	deoxyribonuclease 1-like 3	1	0	1.37183	0.235776	0.990628	0.180353	1.09955	0.277153
10385941	Tnip1	TNFAIP3 interacting protein 1	1	0	1.37167	0.479077	0.728892	0.0549358	0.566844	0.132514
10574149	Nlrc5	NLR family, CARD domain containing 5	1	0	1.37142	0.144407	0.819779	0.0494694	0.949772	0.0663606
10439442	Pla1a	phospholipase A1 member A	1	0	1.36985	0.177062	1.11727	0.167641	1.41562	0.215628
10583316	Taf1d	TATA box binding protein (Tbp)-associated factor, RNA polymerase I, D	1	0	1.36982	0.314854	1.3388	0.216429	1.60921	0.282833
10598093	Tarm1	T cell-interacting, activating receptor on myeloid cells 1	1	0	1.36978	0.0812515	1.03397	0.140724	1.10749	0.069467
10446229	Tnfsf9	tumor necrosis factor (ligand) superfamily, member 9	1	0	1.36937	0.0545814	0.942379	0.129231	0.942294	0.156554
10535532	Tecpr1	tectonin beta-propeller repeat containing 1	1	0	1.36925	0.32305	0.984692	0.201594	1.16368	0.363865
10490212	Ctsz	cathepsin Z	1	0	1.36912	0.166343	0.762323	0.115745	0.788716	0.0975382
10471457	St6galnac4	ST6 (alpha-N-acetyl-neuraminyl-2,3-beta-galactosyl-1,3)-N-acetylgalactosaminide alpha-2,6-sialyltransferase 4	1	0	1.36761	0.181399	1.11279	0.141711	1.11496	0.182631
10447042	2410091C18Rik	RIKEN cDNA 2410091C18 gene	1	0	1.36534	0.205242	0.93523	0.0898965	0.989195	0.0421628
10466304	Dtx4	deltex 4 homolog (Drosophila)	1	0	1.36505	0.209128	0.846281	0.0839758	0.777311	0.0698299
10580282	Junb	Jun-B oncogene	1	0	1.36502	0.211309	0.751455	0.0526371	0.853707	0.122261
10441330	Zfp295	zinc finger protein 295	1	0	1.36468	0.154655	1.04999	0.16487	1.23781	0.107667
10438769	Cldn1	claudin 1	1	0	1.36413	0.30432	0.850258	0.0995429	0.889282	0.125905
10541484	M6pr|M6pr-ps	mannose-6-phosphate receptor, cation dependent | mannose-6-phosphate receptor, pseudogene	1	0	1.36304	0.307318	1.01848	0.0854078	1.25905	0.289524
10375443	Havcr2	hepatitis A virus cellular receptor 2	1	0	1.36288	0.40656	0.912499	0.0400438	0.87935	0.090912
10359851	Uck2	uridine-cytidine kinase 2	1	0	1.36192	0.115251	0.949532	0.19543	1.12447	0.261454
10408225	Hist1h4c	histone cluster 1, H4c	1	0	1.36168	0.318915	1.28405	0.138461	1.64439	0.32991
10409014			1	0	1.36113	0.402642	1.32271	0.165856	2.17495	0.955558
10442224	BC049807		1	0	1.36033	0.28109	1.26545	0.238815	1.47843	0.334062
10508723	Snora61	small nucleolar RNA, H/ACA box 61	1	0	1.35987	0.308858	1.21882	0.114658	2.21396	0.844683
10602009	Rnf128	ring finger protein 128	1	0	1.35966	0.451195	1.05011	0.117824	1.25353	0.263988
10555233			1	0	1.35954	0.424578	1.11506	0.0808409	1.66075	0.599813
10574098	Nlrc5	NLR family, CARD domain containing 5	1	0	1.35904	0.137482	0.925193	0.0481528	1.03975	0.0160747
10490203	Gnas	GNAS (guanine nucleotide binding protein, alpha stimulating) complex locus	1	0	1.35899	0.342951	1.12798	0.357341	1.48525	0.268282
10459618			1	0	1.35821	0.194668	1.28679	0.0989434	1.48181	0.206997
10553309	Ldhc	lactate dehydrogenase C	1	0	1.35748	0.0812324	1.41332	0.238868	1.75991	0.404597
10596960	Trex1|Atrip	three prime repair exonuclease 1 | ATR interacting protein	1	0	1.35699	0.0565124	1.21068	0.182383	1.29825	0.188463
10444752	Ltb	lymphotoxin B	1	0	1.35657	0.513965	0.865556	0.200443	0.673111	0.228326
10565811	Snord15b	small nucleolar RNA, C/D box 14B	1	0	1.35507	0.369718	1.10129	0.0722199	1.70551	0.52124
10445977	Ebi3	Epstein-Barr virus induced gene 3	1	0	1.35417	0.271679	0.8863	0.0473232	0.863967	0.0941103
10463716	Cnnm2	cyclin M2	1	0	1.35365	0.329797	0.800092	0.204042	0.986419	0.356928
10453250			1	0	1.35319	0.220579	1.26997	0.219354	0.995053	0.101097
10398665	Tnfaip2	tumor necrosis factor, alpha-induced protein 2	1	0	1.35231	0.242478	0.806854	0.0669754	0.851057	0.115261
10603627	Bcor	BCL6 interacting corepressor	1	0	1.35194	0.296351	1.09747	0.105692	0.979596	0.0712654
10482448	Zeb2	zinc finger E-box binding homeobox 2	1	0	1.35193	0.366567	0.855319	0.0609182	0.872514	0.106063
10436890	Gm10785	predicted gene 10785	1	0	1.35181	0.216781	1.55957	0.780135	1.62502	0.422769
10419288	Gch1	GTP cyclohydrolase 1	1	0	1.351	0.221139	0.907992	0.167714	1.17984	0.183737
10425799	Rnu12	RNA U12, small nuclear	1	0	1.34974	0.245373	1.11434	0.171627	1.52499	0.31605
10545180	Gm10879	predicted gene 10879	1	0	1.34972	0.258921	4.11098	0.817073	7.16643	2.0793
10597758	Csrnp1	cysteine-serine-rich nuclear protein 1	1	0	1.34916	0.0832945	0.906445	0.0457851	1.25778	0.1523
10561017	Pafah1b3	platelet-activating factor acetylhydrolase, isoform 1b, subunit 3	1	0	1.34699	0.269069	1.48772	0.0411548	1.78863	0.411392
10464601			1	0	1.34688	0.277022	1.2852	0.246324	1.80937	0.353525
10463185	Ubtd1	ubiquitin domain containing 1	1	0	1.34652	0.107741	1.12523	0.195422	1.187	0.154193
10397346	Fos	FBJ osteosarcoma oncogene	1	0	1.34636	0.234943	1.12046	0.439301	1.64008	0.653506
10482918	Gm13570	predicted gene 13570	1	0	1.34625	0.137911	1.23541	0.115999	1.26031	0.14934
10481518	Ptges	prostaglandin E synthase	1	0	1.34617	0.12437	1.02805	0.0373368	0.849322	0.153323
10598085			1	0	1.3456	0.277465	1.32872	0.534004	1.65939	0.368501
10536172			1	0	1.34534	0.309235	1.40103	0.218543	1.31996	0.240005
10392642	Abca5	ATP-binding cassette, sub-family A (ABC1), member 5	1	0	1.34391	0.190989	1.2401	0.187107	1.35813	0.315146
10347218			1	0	1.34343	0.419791	1.08734	0.291427	2.13893	0.610401
10563114	Snord32a|Rpl13a	small nucleolar RNA, C/D box 32A | ribosomal protein L13A	1	0	1.3419	0.501753	0.870402	0.129461	1.73943	0.610352
10547177	Rassf4	Ras association (RalGDS/AF-6) domain family member 4	1	0	1.34178	0.398633	0.75948	0.0716412	0.772646	0.213236
10444890	Ier3	immediate early response 3	1	0	1.34176	0.246465	0.759501	0.0514639	0.824373	0.100986
10602733			1	0	1.34172	0.0970425	1.29977	0.269983	1.39486	0.204307
10554240	Isg20	interferon-stimulated protein	1	0	1.34142	0.0769274	0.884756	0.0357327	0.968911	0.083572
10595626			1	0	1.34075	0.325537	1.27246	0.129865	1.96714	0.449959
10471945	Gm13476|Zeb2	predicted gene 13476 | zinc finger E-box binding homeobox 2	1	0	1.34041	0.103561	0.874678	0.0592443	0.958354	0.0392007
10507431			1	0	1.34013	0.356043	1.65395	0.278301	1.44368	0.295719
10575550	Aars|Exosc6	alanyl-tRNA synthetase | exosome component 6	1	0	1.34009	0.221596	1.37514	0.156883	1.48236	0.28674
10402512	Scarna13	small Cajal body-specific RNA 1	1	0	1.34005	0.237796	1.25606	0.130076	1.43837	0.279931
10400479	Nkx2-9	NK2 transcription factor related, locus 9 (Drosophila)	1	0	1.33983	0.192854	1.56167	0.286685	1.45032	0.385553
10574137	Nlrc5	NLR family, CARD domain containing 5	1	0	1.33975	0.0956102	0.931737	0.0253614	0.973376	0.0754979
10410092	Zfp367	zinc finger protein 367	1	0	1.33925	0.129911	1.316	0.23179	1.62976	0.21407
10354205			1	0	1.33921	0.286784	1.53921	0.198646	1.50012	0.174324
10456005	Cd74	CD74 antigen (invariant polypeptide of major histocompatibility complex, class II antigen-associated)	1	0	1.33915	0.227852	1.11581	0.150784	1.39081	0.0302011
10588073	Prr23a	proline rich 23A	1	0	1.33909	0.294554	1.34036	0.0898993	1.45372	0.13112
10587688			1	0	1.33861	0.349577	1.22467	0.132056	2.22536	0.718044
10450496	Lst1	leukocyte specific transcript 1	1	0	1.33827	0.244738	1.05552	0.233436	1.30195	0.141916
10596148	Trf	transferrin	1	0	1.33821	0.126114	0.747974	0.0723158	0.852375	0.0550559
10595620			1	0	1.33819	0.348895	1.22499	0.131342	2.22695	0.719209
10606714	Gla	galactosidase, alpha	1	0	1.3374	0.390955	0.821717	0.220119	1.10827	0.396145
10347860			1	0	1.33683	0.337633	1.20733	0.0913649	1.22678	0.193417
10531340	Rpl13	ribosomal protein L13	1	0	1.33677	0.278568	1.23318	0.094402	1.34001	0.255564
10427895	Basp1	brain abundant, membrane attached signal protein 1	1	0	1.33639	0.155177	0.868696	0.096942	1.05329	0.0673849
10403046	AI324046		1	0	1.33559	0.292482	4.67286	1.34071	5.14509	1.84674
10533256	Oas1a	2'-5' oligoadenylate synthetase 1A	1	0	1.33545	0.127185	1.10106	0.254369	1.10316	0.222206
10526133	Rabgef1	RAB guanine nucleotide exchange factor (GEF) 1	1	0	1.33519	0.105224	0.866262	0.117954	0.994409	0.105049
10451248	Tjap1	tight junction associated protein 1	1	0	1.33427	0.21438	0.969359	0.0966911	0.940016	0.109303
10534585	Sh2b2	SH2B adaptor protein 2	1	0	1.33375	0.229883	0.632416	0.174857	0.723962	0.211868
10365933	Eea1	early endosome antigen 1	1	0	1.33352	0.306672	0.901149	0.171046	1.0375	0.250713
10439292	BC100530|Stfa1|BC117090	cDNA sequence BC100530 | stefin A1 | cDNA sequence BC1179090	1	0	1.33342	0.0954579	1.25458	0.157257	1.52619	0.213726
10408121			1	0	1.33317	0.436994	1.33197	0.108093	1.30946	0.241999
10444436	Fkbpl	FK506 binding protein-like	1	0	1.33315	0.386576	1.05783	0.106836	0.96812	0.219329
10384717	Pex13	peroxisomal biogenesis factor 13	1	0	1.33314	0.188777	1.16197	0.160088	1.23907	0.161373
10499748	Rps27|Gm9846	ribosomal protein S27 | predicted gene 9846	1	0	1.33277	0.324091	0.975432	0.0644258	1.29386	0.149233
10492229	Rpl13	ribosomal protein L13	1	0	1.33252	0.281171	1.25709	0.114242	1.3623	0.251008
10450819	Znrd1	zinc ribbon domain containing, 1	1	0	1.33251	0.0438415	1.04922	0.0500469	1.18612	0.0745825
10568169	Qprt	quinolinate phosphoribosyltransferase	1	0	1.33244	0.130363	1.31398	0.171041	1.3359	0.342404
10434291	B3gnt5	UDP-GlcNAc:betaGal beta-1,3-N-acetylglucosaminyltransferase 5	1	0	1.33193	0.134229	1.49577	0.38271	1.8621	0.621632
10433207			1	0	1.33131	0.19238	1.02505	0.107025	1.04549	0.111563
10415045	Mrpl52	mitochondrial ribosomal protein L52	1	0	1.33061	0.114352	1.20362	0.191989	1.27252	0.160403
10473847	Acp2|Ddb2	acid phosphatase 2, lysosomal | damage specific DNA binding protein 2	1	0	1.33042	0.278882	0.896709	0.125017	0.85741	0.058979
10354494	Nab1	Ngfi-A binding protein 1	1	0	1.33028	0.377346	0.954193	0.119285	0.939039	0.150813
10435980	Rps24|Gm6030	ribosomal protein S24 | predicted gene 6030	1	0	1.33017	0.332839	1.18918	0.0420315	1.46965	0.195148
10399605	Adam17	a disintegrin and metallopeptidase domain 17	1	0	1.32881	0.439896	0.931063	0.0443904	0.958278	0.119299
10497931	Cflar	CASP8 and FADD-like apoptosis regulator	1	0	1.32738	0.190079	0.994334	0.030593	0.945945	0.137174
10436203	Gm4416	predicted gene 4416	1	0	1.32689	0.223585	1.42744	0.191207	1.3555	0.233906
10402266			1	0	1.32637	0.244563	1.18742	0.0681193	1.4061	0.25225
10554789	Ctsc	cathepsin C	1	0	1.326	0.247663	1.02587	0.122282	1.3696	0.190862
10447799	Igf2r	insulin-like growth factor 2 receptor	1	0	1.32527	0.265479	1.00327	0.253994	1.18575	0.349292
10387368	Tmem88|Lsmd1	transmembrane protein 88 | LSM domain containing 1	1	0	1.32504	0.177875	1.10866	0.216379	1.15318	0.294306
10385818	Uqcrq	ubiquinol-cytochrome c reductase, complex III subunit VII	1	0	1.32439	0.187751	1.05224	0.0668158	1.19719	0.148636
10582584			1	0	1.32418	0.385592	1.40416	0.100178	2.16065	0.814033
10356333	Snord82	small nucleolar RNA, C/D box 82	1	0	1.32417	0.41045	1.17819	0.304436	1.88653	0.402031
10479550	Ppdpf	pancreatic progenitor cell differentiation and proliferation factor homolog (zebrafish)RIKEN cDNA 2700038C09 gene	1	0	1.32414	0.155315	1.51637	0.180376	1.51522	0.270448
10577954	Rab11fip1	RAB11 family interacting protein 1 (class I)	1	0	1.32407	0.148993	1.04128	0.150809	1.01067	0.195695
10408200	Hist1h4f	histone cluster 1, H4f	1	0	1.32387	0.352139	1.49676	0.291449	1.84481	0.319773
10381460	Rnu2	U2 small nuclear RNA	1	0	1.32367	0.414542	1.02664	0.201788	1.65456	0.424927
10391488	Rnu2	U2 small nuclear RNA	1	0	1.32365	0.414587	1.02659	0.201587	1.65453	0.424999
10381472	Rnu2	U2 small nuclear RNA	1	0	1.32351	0.414258	1.02668	0.201687	1.65457	0.42531
10381470	Rnu2	U2 small nuclear RNA	1	0	1.32341	0.414111	1.02643	0.201514	1.6549	0.424756
10582582			1	0	1.32325	0.38506	1.4059	0.0993799	2.15983	0.812959
10520362	Insig1	insulin induced gene 1	1	0	1.32296	0.199011	1.04671	0.0890033	1.49524	0.443557
10397476	2310044G17Rik	RIKEN cDNA 2310044G17 gene	1	0	1.32254	0.251545	1.13134	0.262388	1.33051	0.483763
10468562	Gucy2g	guanylate cyclase 2g	1	0	1.32239	0.149996	1.19012	0.195906	1.09854	0.155344
10503249	Rpl13	ribosomal protein L13	1	0	1.32167	0.276384	1.24821	0.113137	1.38809	0.228557
10545192	Rprl1	ribonuclease P RNA-like 1	1	0	1.32145	0.433535	1.38813	0.194939	1.60689	0.268238
10468249	Cnnm2|Gm10199	cyclin M2 | predicted gene 10199	1	0	1.32142	0.134612	0.905504	0.17278	1.05603	0.177294
10472587	Rpl13	ribosomal protein L13	1	0	1.3212	0.26628	1.20562	0.0770644	1.32116	0.239025
10344633	Tcea1	transcription elongation factor A (SII) 1	1	0	1.32107	0.0449262	1.20992	0.0589784	1.18759	0.149736
10503833	Rplp1	ribosomal protein, large, P1	1	0	1.32094	0.388296	1.16045	0.135968	1.61059	0.385078
10573790	Nod2	nucleotide-binding oligomerization domain containing 2	1	0	1.32038	0.156039	1.09076	0.200921	1.03559	0.19953
10543785	AB041803		1	0	1.32027	0.231257	1.41126	0.0702772	2.01465	0.123404
10603736	Rnu2	U2 small nuclear RNA	1	0	1.32011	0.404587	1.03444	0.209577	1.66545	0.405147
10364324			1	0	1.31847	0.152138	1.42094	0.191299	1.33357	0.218489
10413174	Rps24|Gm6030	ribosomal protein S24 | predicted gene 6030	1	0	1.31842	0.309099	1.25471	0.0664301	1.49949	0.17208
10436892	Itsn1	intersectin 1 (SH3 domain protein 1A)	1	0	1.31841	0.198023	1.04104	0.0859841	1.01389	0.0463352
10600718	Sec61g	SEC61, gamma subunit	1	0	1.31818	0.291022	1.28406	0.23988	1.56035	0.28676
10548105	Ccnd2	cyclin D2	1	0	1.3167	0.0963411	1.38292	0.0803827	1.49516	0.115668
10580752	9330175E14Rik	RIKEN cDNA 9330175E14 gene	1	0	1.31659	0.0607334	0.956443	0.13248	1.18866	0.119634
10381458	Rnu2	U2 small nuclear RNA	1	0	1.31654	0.417689	1.03089	0.205058	1.68449	0.414854
10551570	Sirt2	sirtuin 2 (silent mating type information regulation 2, homolog) 2 (S. cerevisiae)	1	0	1.31605	0.127835	1.07185	0.147616	1.10866	0.254568
10368270	Rps12|Gm10063	ribosomal protein S12 | predicted gene 10063	1	0	1.31579	0.308534	1.3353	0.17115	1.49811	0.288949
10494369	Sf3b4	splicing factor 3b, subunit 4	1	0	1.3152	0.194713	1.25973	0.198882	1.32105	0.232441
10576210	Rpl13	ribosomal protein L13	1	0	1.31519	0.283753	1.26584	0.119462	1.41647	0.220452
10377547	Kdm6b	KDM1 lysine (K)-specific demethylase 6B	1	0	1.31502	0.0412655	1.17821	0.332451	1.21984	0.213014
10597490	Rps27|Gm9846	ribosomal protein S27 | predicted gene 9846	1	0	1.31474	0.326671	0.986997	0.059009	1.24123	0.124742
10545479	Tmsb10	thymosin, beta 10	1	0	1.31406	0.396278	1.03136	0.100634	1.42143	0.454535
10598499			1	0	1.31315	0.321375	1.19367	0.0460117	1.45135	0.223227
10407251	Ccno	cyclin O	1	0	1.31288	0.218703	1.28821	0.223663	1.7779	0.209995
10567216	Rps15a	ribosomal protein S15A	1	0	1.31281	0.187101	1.62961	0.349678	1.53302	0.389332
10567995	Nupr1	nuclear protein 1	1	0	1.31269	0.152293	1.04298	0.112264	0.942832	0.112944
10413185	Zmiz1	zinc finger, MIZ-type containing 1	1	0	1.312	0.0970528	1.06288	0.0983286	1.22815	0.136753
10491064			1	0	1.31193	0.233964	1.53659	0.398391	1.58789	0.295157
10365714	Sec61g	SEC61, gamma subunit	1	0	1.31171	0.273266	1.18151	0.157815	1.50148	0.282993
10416923			1	0	1.31128	0.204231	1.39354	0.375949	1.55487	0.2948
10592330	Nrgn	neurogranin	1	0	1.31113	0.135029	1.57424	0.375989	1.62909	0.357114
10368277	Rps12	ribosomal protein S12	1	0	1.31078	0.303109	1.49347	0.261164	2.38157	0.586548
10503508	Ggh	gamma-glutamyl hydrolase	1	0	1.31078	0.284318	1.08988	0.0574189	1.08245	0.0418574
10566050	Il18bp	interleukin 18 binding protein	1	0	1.31021	0.202196	1.00313	0.137372	1.08052	0.225225
10461663	Mrpl16	mitochondrial ribosomal protein L16	1	0	1.30989	0.128568	1.40176	0.271593	1.51324	0.280574
10538290	Snx10	sorting nexin 10	1	0	1.30988	0.222669	0.989189	0.0799047	0.886044	0.0564584
10503523	Ggh	gamma-glutamyl hydrolase	1	0	1.3097	0.283409	1.08936	0.0579619	1.08234	0.0425857
10492540	Il12a	interleukin 12a	1	0	1.30958	0.0595922	1.04343	0.15291	1.21623	0.258312
10559270	Tssc4	tumor-suppressing subchromosomal transferable fragment 4	1	0	1.30945	0.184857	1.22824	0.132509	1.38592	0.114601
10562905	Atf5|Nup62-il4i1	activating transcription factor 5 | Nup62-Il4i1 protein	1	0	1.30834	0.130962	1.21892	0.158408	1.28119	0.211363
10545672	Mthfd2	methylenetetrahydrofolate dehydrogenase (NAD+ dependent), methenyltetrahydrofolate cyclohydrolase	1	0	1.30823	0.261621	1.38663	0.16317	1.44827	0.356982
10574157	Nlrc5	NLR family, CARD domain containing 5	1	0	1.30813	0.0523509	0.824449	0.0373115	0.9991	0.119417
10450920	AY036118		1	0	1.30809	0.318548	0.799915	0.135012	1.40392	0.459023
10394776			1	0	1.30731	0.196008	1.20753	0.169776	1.26766	0.120671
10545252	Igk-V21-2	immunoglobulin kappa chain variable 21 (V21)-2	1	0	1.30727	0.263774	1.43969	0.243344	1.65703	0.365244
10554321	Gm10616	predicted gene 10616	1	0	1.30717	0.347463	1.18698	0.139177	1.53063	0.322802
10432573	Slc11a2	solute carrier family 11 (proton-coupled divalent metal ion transporters), member 2	1	0	1.30712	0.165468	1.22764	0.154668	1.24908	0.233602
10497335	1810022K09Rik	RIKEN cDNA 1810022K09 gene	1	0	1.3068	0.101164	1.30239	0.173971	1.36068	0.287052
10347222			1	0	1.30677	0.444706	1.13764	0.243898	1.8959	0.531023
10570432	Snora3	small nucleolar RNA, H/ACA box 3	1	0	1.30579	0.25893	1.22773	0.250286	2.21342	0.658556
10563112	Snord33	small nucleolar RNA, C/D box 33	1	0	1.30545	0.353824	0.885823	0.0771235	1.54218	0.425458
10568258	1700008J07Rik|Srcap	RIKEN cDNA 1700008J07 gene | Snf2-related CREBBP activator protein	1	0	1.30464	0.204338	1.33353	0.252641	1.38889	0.271719
10578123	Rbpms	RNA binding protein gene with multiple splicing	1	0	1.30463	0.13701	1.03758	0.197348	1.13919	0.287733
10535095	Zfand2a	zinc finger, AN1-type domain 2A	1	0	1.30437	0.329429	0.798931	0.163054	1.0495	0.457628
10551021	Rps19	ribosomal protein S19	1	0	1.30372	0.202664	1.19183	0.124865	1.15513	0.134398
10392735	Cdc42ep4	CDC42 effector protein (Rho GTPase binding) 4	1	0	1.30323	0.174053	1.05026	0.108942	0.957883	0.182528
10461558	Slc15a3	solute carrier family 15, member 3	1	0	1.30304	0.164544	0.797789	0.0880509	0.850728	0.0668283
10386070	Atox1	ATX1 (antioxidant protein 1) homolog 1 (yeast)	1	0	1.30237	0.212806	1.03378	0.17464	1.16378	0.212704
10479362	Rps21	ribosomal protein S21	1	0	1.30231	0.314159	1.23235	0.0912438	1.26015	0.139563
10420097	Tinf2	Terf1 (TRF1)-interacting nuclear factor 2	1	0	1.30212	0.0726076	1.18918	0.167079	1.41451	0.179773
10437934	Rpsa|Rpsa-ps10	ribosomal protein SA | ribosomal protein SA, pseudogene 10	1	0	1.30209	0.277796	1.42256	0.252799	1.46785	0.277022
10595622			1	0	1.302	0.274662	1.20105	0.172627	2.34996	0.722967
10361834	Txlnb	taxilin beta	1	0	1.30163	0.187689	1.02952	0.0732969	0.979988	0.11273
10572755			1	0	1.30122	0.26394	1.06609	0.320309	1.05667	0.333553
10595636			1	0	1.30114	0.273444	1.19999	0.173856	2.34924	0.721267
10597136	Ptpn23	protein tyrosine phosphatase, non-receptor type 23	1	0	1.30078	0.262579	0.821543	0.15593	0.911454	0.186142
10506736	Magoh	mago-nashi homolog, proliferation-associated (Drosophila)	1	0	1.30075	0.144229	1.36572	0.254467	1.82545	0.41498
10346562	Cflar	CASP8 and FADD-like apoptosis regulator	1	0	1.30074	0.254846	1.05819	0.0475738	0.970931	0.0798073
10542750	Med21	mediator complex subunit 21	1	0	1.30063	0.111844	1.3734	0.161424	1.4757	0.250299
10562649			1	0	1.30062	0.330794	1.44652	0.125826	1.5454	0.27166
10464583	Gstp1	glutathione S-transferase, pi 1	1	0	1.30042	0.321727	1.24327	0.204498	1.38316	0.248527
10569102	Irf7	interferon regulatory factor 7	1	0	1.30021	0.081066	0.874887	0.139465	1.10243	0.182195
10488655	Bcl2l1	BCL2-like 1	1	0	1.30007	0.164042	1.04524	0.154438	1.07928	0.154239
10549495	Rps29	ribosomal protein S29	1	0	1.29999	0.297943	1.20011	0.157199	1.47941	0.257209
10607089	Acsl4	acyl-CoA synthetase long-chain family member 4	1	0	1.29991	0.306353	1.21811	0.210525	1.31949	0.333165
10474671	Spred1	sprouty protein with EVH-1 domain 1, related sequence	1	0	1.29963	0.0329271	1.10078	0.110467	1.31516	0.154354
10452879	Nlrc4	NLR family, CARD domain containing 4	1	0	1.29939	0.17925	1.07369	0.0866983	1.08706	0.0732927
10458386	Ndufa2	NADH dehydrogenase (ubiquinone) 1 alpha subcomplex, 2	1	0	1.29909	0.147579	1.04894	0.0782846	1.08129	0.0782615
10502329	Cisd2	CDGSH iron sulfur domain 2	1	0	1.29887	0.0851481	1.36462	0.211402	1.51401	0.222447
10560964	Pou2f2	POU domain, class 2, transcription factor 2	1	0	1.29857	0.342873	1.07732	0.207776	0.95368	0.124902
10454881	0610010O12Rik	RIKEN cDNA 0610010O12 gene	1	0	1.29841	0.0288697	0.975985	0.245251	1.16497	0.32218
10504650	E230008N13Rik	RIKEN cDNA E230008N13 gene	1	0	1.29821	0.199943	1.01705	0.214704	1.1897	0.177682
10572669	Fam129c	family with sequence similarity 129, member C	1	0	1.29796	0.210858	1.67697	0.232727	1.6478	0.119561
10385893	Slc22a4	solute carrier family 22 (organic cation transporter), member 4	1	0	1.29766	0.199907	1.20067	0.228048	1.05603	0.250127
10581212	Mir328	microRNA 328	1	0	1.2971	0.170288	1.52839	0.271857	1.42498	0.260075
10512480	Sit1	suppression inducing transmembrane adaptor 1	1	0	1.29702	0.191755	1.54232	0.33385	1.86091	0.383899
10462535	Pten	phosphatase and tensin homolog	1	0	1.2969	0.277084	0.966053	0.0828034	1.18838	0.0746313
10556206	Snora3	small nucleolar RNA, H/ACA box 3	1	0	1.2966	0.266358	1.20037	0.217393	2.19479	0.660054
10366667	Gns	glucosamine (N-acetyl)-6-sulfatase	1	0	1.29658	0.365075	0.97468	0.355012	1.35391	0.69876
10516906	Snora73b	small nucleolar RNA, H/ACA box 73b	1	0	1.29648	0.39742	1.40239	0.0904976	1.73755	0.646378
10530223			1	0	1.29627	0.193939	1.24338	0.287191	1.3216	0.256953
10496621	Gtf2b	general transcription factor IIB	1	0	1.29624	0.0534254	1.19906	0.0799425	1.51865	0.153188
10347224			1	0	1.29599	0.436121	1.10368	0.221625	1.82596	0.538101
10548030	Cd9	CD9 antigen	1	0	1.2955	0.113684	1.00545	0.121566	1.20712	0.217777
10379650	Slfn3	schlafen 3	1	0	1.29522	0.435096	1.1038	0.221894	1.82628	0.537781
10530145	Tlr1	toll-like receptor 1	1	0	1.29517	0.25755	0.723278	0.0799126	0.832203	0.122585
10346114			1	0	1.2951	0.184493	1.25334	0.116049	1.42601	0.282989
10439455	Adprh	ADP-ribosylarginine hydrolase	1	0	1.29509	0.108749	1.00975	0.136549	1.15325	0.203895
10347220			1	0	1.29498	0.43553	1.10334	0.221576	1.82605	0.53798
10528790	Xrcc2	X-ray repair complementing defective repair in Chinese hamster cells 2	1	0	1.29481	0.23307	1.30449	0.168881	1.47642	0.204318
10376885	Snord49b	small nucleolar RNA, C/D box 49B	1	0	1.29476	0.347005	1.00541	0.128312	1.68806	0.647491
10526735	Zscan21	zinc finger and SCAN domain containing 21	1	0	1.29464	0.126899	1.24581	0.198326	1.25614	0.20488
10414271	Ptger2	prostaglandin E receptor 2 (subtype EP2)	1	0	1.2946	0.262243	1.08265	0.154909	1.13387	0.203419
10589955	Stt3b|Gm9757	STT3, subunit of the oligosaccharyltransferase complex, homolog B (S. cerevisiae) | predicted gene 9757	1	0	1.29449	0.247281	1.33424	0.226221	1.35961	0.199394
10517081			1	0	1.29422	0.222644	1.34988	0.226433	1.26293	0.194904
10501179	Rpl13	ribosomal protein L13	1	0	1.29413	0.261323	1.2992	0.186828	1.45514	0.240761
10384448	Sec61g	SEC61, gamma subunit	1	0	1.29407	0.245598	1.1927	0.122427	1.42202	0.223056
10548752			1	0	1.29402	0.144169	1.34046	0.331965	1.41701	0.113085
10533603	Rhof|Tmem120b	ras homolog gene family, member f | transmembrane protein 120B	1	0	1.29389	0.301392	1.05043	0.173125	0.97504	0.262006
10383502	Slc16a3	solute carrier family 16 (monocarboxylic acid transporters), member 3	1	0	1.29381	0.264028	1.02503	0.0977007	1.1909	0.272556
10567335	Gde1	glycerophosphodiester phosphodiesterase 1	1	0	1.29355	0.0966157	0.954585	0.129127	1.07507	0.134734
10561956	Rps12|Gm10063|Rps12-ps2	ribosomal protein S12 | predicted gene 10063 | ribosomal protein S12, pseudogene 2	1	0	1.29281	0.290074	1.26295	0.128609	1.45187	0.277153
10522712	Rest	RE1-silencing transcription factor	1	0	1.29197	0.246906	0.855744	0.0150447	0.887917	0.029155
10584276	Sec61g	SEC61, gamma subunit	1	0	1.29103	0.264597	1.21315	0.157794	1.51103	0.261168
10460151	Mrpl21	mitochondrial ribosomal protein L21	1	0	1.29059	0.169449	1.57927	0.40334	1.60622	0.328203
10351043	Snord47	small nucleolar RNA, C/D box 47	1	0	1.29025	0.324975	0.967938	0.178269	2.05798	0.46694
10436209	Cblb	Casitas B-lineage lymphoma b	1	0	1.28962	0.227149	1.61329	0.161382	1.58192	0.311269
10527327	Bri3	brain protein I3	1	0	1.28924	0.176736	1.00637	0.24477	1.13538	0.268236
10465831	5730408K05Rik	RIKEN cDNA 5730408K05 gene	1	0	1.28922	0.258911	1.29192	0.212932	1.6178	0.331051
10521134	Rps29	ribosomal protein S29	1	0	1.28861	0.306944	1.20674	0.16791	1.47224	0.273535
10553042	Rasip1	Ras interacting protein 1	1	0	1.28822	0.137655	0.955903	0.126548	1.03791	0.124691
10415660	Rpl13	ribosomal protein L13	1	0	1.28766	0.263381	1.23898	0.123523	1.37547	0.207007
10500360			1	0	1.28749	0.186082	0.980314	0.0834043	1.19434	0.204024
10454198	Rnf125	ring finger protein 125	1	0	1.28743	0.0801249	1.49034	0.234028	1.63512	0.408433
10477250	Hck	hemopoietic cell kinase	1	0	1.28734	0.25695	0.976056	0.107522	0.975028	0.109538
10411332	Hmgcr	3-hydroxy-3-methylglutaryl-Coenzyme A reductase	1	0	1.28695	0.12039	1.0989	0.0920883	1.22373	0.103112
10535900			1	0	1.28671	0.452776	1.40171	0.292566	1.82983	0.381772
10578688	Rnu2	U2 small nuclear RNA	1	0	1.28594	0.450145	1.04519	0.257909	1.73401	0.458333
10532461			1	0	1.2857	0.0429405	1.33283	0.250223	1.5118	0.0782895
10414427	Gm6498	glyceraldehyde-3-phosphate dehydrogenase pseudogene	1	0	1.28533	0.210229	1.5113	0.333058	1.65833	0.178257
10346533	Nif3l1|Ppil3	Ngg1 interacting factor 3-like 1 (S. pombe) | peptidylprolyl isomerase (cyclophilin)-like 3	1	0	1.2848	0.216632	1.19445	0.0699944	1.28882	0.141655
10569011	Ifitm5	interferon induced transmembrane protein 5	1	0	1.28454	0.093208	1.1507	0.0902844	1.23848	0.133392
10362005	Ahi1	Abelson helper integration site 1	1	0	1.28454	0.181449	1.04084	0.12747	1.03376	0.0706074
10481164	Slc2a6	solute carrier family 2 (facilitated glucose transporter), member 6	1	0	1.2843	0.229671	0.79935	0.0926682	0.740746	0.13835
10580155	D8Ertd738e	DNA segment, Chr 8, ERATO Doi 738, expressed	1	0	1.28415	0.217012	1.11506	0.0947981	1.1973	0.0981205
10405211	Gadd45g	growth arrest and DNA-damage-inducible 45 gamma	1	0	1.2841	0.339904	0.777444	0.264102	1.08791	0.327948
10538187	Gpnmb	glycoprotein (transmembrane) nmb	1	0	1.28383	0.444146	1.04619	0.203011	1.55209	0.513291
10482772	Nr4a2	nuclear receptor subfamily 4, group A, member 2	1	0	1.28373	0.0428554	1.45561	0.10341	1.65919	0.193146
10590383	Deb1	differentially expressed in B16F10 1	1	0	1.28323	0.222248	1.26939	0.198036	1.33999	0.19499
10454445	Slc25a46	solute carrier family 25, member 46	1	0	1.28289	0.228869	1.47008	0.219533	1.41347	0.188803
10502787	Rpsa|Rpsa-ps10	ribosomal protein SA | ribosomal protein SA, pseudogene 10	1	0	1.28229	0.265679	1.3144	0.161102	1.41982	0.205596
10494407	Hist2h2bb	histone cluster 2, H2bb	1	0	1.28211	0.259406	1.16567	0.12982	1.53332	0.434851
10404996	Ninj1	ninjurin 1	1	0	1.28205	0.0992104	0.717843	0.0714354	0.729066	0.0161758
10594798			1	0	1.28182	0.701186	1.96172	0.56487	1.95049	0.441094
10481349	Ntng2|6530402F18Rik	netrin G2 | RIKEN cDNA 6530402F18 gene	1	0	1.28172	0.351104	0.909842	0.100657	0.82777	0.139795
10540795	Irak2	interleukin-1 receptor-associated kinase 2	1	0	1.28148	0.26671	0.723034	0.0932482	0.747154	0.132434
10481474	Crat	carnitine acetyltransferase	1	0	1.28123	0.0941825	1.12873	0.108155	1.03717	0.0833684
10505517	Tlr4	toll-like receptor 4	1	0	1.28117	0.193862	1.24256	0.311565	1.56036	0.5097
10475990	Slc20a1	solute carrier family 20, member 1	1	0	1.28074	0.125448	1.04309	0.15303	1.30564	0.201556
10371107	Mrpl54	mitochondrial ribosomal protein L54	1	0	1.27965	0.107933	1.20878	0.188502	1.42121	0.111475
10399659			1	0	1.27953	0.219687	1.39505	0.246086	1.43664	0.24893
10467139	Lipa	lysosomal acid lipase A	1	0	1.27914	0.44982	0.739054	0.113152	0.90555	0.256782
10473118	Ube2e3	ubiquitin-conjugating enzyme E2E 3, UBC4/5 homolog (yeast)	1	0	1.27896	0.0505042	1.31932	0.174331	1.32944	0.174338
10576216	Snord68|Rpl13	small nucleolar RNA, C/D box 68 | ribosomal protein L13	1	0	1.27869	0.333216	1.02821	0.0783406	2.06876	0.681768
10402752	2010107E04Rik	RIKEN cDNA 2010107E04 gene	1	0	1.27865	0.279912	1.29473	0.0968496	1.40597	0.207184
10498273	Tm4sf1	transmembrane 4 superfamily member 1	1	0	1.27851	0.0223241	1.3984	0.314281	1.66028	0.292121
10415857	Fam167a	family with sequence similarity 167, member A	1	0	1.27811	0.179328	1.01952	0.0928854	1.09789	0.163025
10563108	Snord35a	small nucleolar RNA, C/D box 35A	1	0	1.27804	0.195948	0.867532	0.0699548	1.67553	0.661749
10527598	Pomp	proteasome maturation protein	1	0	1.27798	0.136538	1.11757	0.157696	1.38008	0.139112
10464388	Rps12|Gm10063|Rps12-ps2	ribosomal protein S12 | predicted gene 10063 | ribosomal protein S12, pseudogene 2	1	0	1.27768	0.27512	1.25011	0.115395	1.42432	0.277094
10397553	Gm16368	eukaryotic translation initiation factor 1A pseudogene	1	0	1.27751	0.165339	1.12751	0.0495562	1.13236	0.0466719
10399655	Gm4425	predicted gene 4425	1	0	1.27686	0.218537	1.39498	0.247562	1.44022	0.249721
10552871	Pth2	parathyroid hormone 2	1	0	1.27663	0.0819845	1.34695	0.201165	1.36437	0.246947
10368175	Pde7b	phosphodiesterase 7B	1	0	1.27607	0.282157	0.857182	0.152189	1.09229	0.286998
10444229	H2-DMa	histocompatibility 2, class II, locus DMa	1	0	1.27594	0.324572	1.19157	0.20037	1.3588	0.275803
10424810	Gpaa1	GPI anchor attachment protein 1	1	0	1.27592	0.0987367	1.1115	0.240018	1.32459	0.30496
10574104	Nlrc5	NLR family, CARD domain containing 5	1	0	1.27588	0.0784024	0.95695	0.0474831	1.08923	0.0474364
10532709			1	0	1.27579	0.233221	1.41509	0.148732	1.41592	0.16402
10574141	Nlrc5	NLR family, CARD domain containing 5	1	0	1.27572	0.0912332	1.15951	0.127607	1.13385	0.226314
10523758	Lrrc8b	leucine rich repeat containing 8 family, member B	1	0	1.27526	0.154132	0.874524	0.0925734	0.998182	0.116051
10394827			1	0	1.27514	0.217058	1.39284	0.244514	1.43794	0.247048
10394940			1	0	1.27491	0.215423	1.39249	0.245593	1.43603	0.246823
10370330	Krtap10-4	keratin associated protein 10-4	1	0	1.27473	0.158626	1.46027	0.195163	1.47699	0.324487
10379875	Rpl13	ribosomal protein L13	1	0	1.27448	0.258965	1.34911	0.235548	1.43222	0.244995
10592099	Dcps	decapping enzyme, scavenger	1	0	1.27399	0.149841	1.20281	0.120485	1.3524	0.102271
10473384	Slc43a3	solute carrier family 43, member 3	1	0	1.27395	0.196118	1.19421	0.124925	1.08734	0.106551
10465772	Slc3a2	solute carrier family 3 (activators of dibasic and neutral amino acid transport), member 2	1	0	1.27392	0.221364	0.961558	0.161797	1.14655	0.247059
10394344	Gm6682	predicted gene 6682	1	0	1.27385	0.0487874	1.11326	0.0634542	1.28283	0.113164
10516908	Snora73a	small nucleolar RNA, H/ACA box 73a	1	0	1.27378	0.384037	1.26628	0.0403379	1.70917	0.688398
10489299			1	0	1.27325	0.141201	1.61982	0.433802	1.5203	0.26388
10427461	Ptger4	prostaglandin E receptor 4 (subtype EP4)	1	0	1.2732	0.0662444	1.12961	0.174119	1.28143	0.102151
10430834	Naga	N-acetyl galactosaminidase, alpha	1	0	1.27303	0.142296	1.11825	0.157538	1.21578	0.213238
10459766	Scarna17	small Cajal body-specific RNA 17	1	0	1.27297	0.209599	1.26411	0.0933382	1.39874	0.202357
10461642	Scarna17	small Cajal body-specific RNA 17	1	0	1.27295	0.209622	1.264	0.0933356	1.39892	0.202051
10384233	Tns3	tensin 3	1	0	1.27261	0.122429	1.08414	0.140353	1.30156	0.115702
10399591			1	0	1.27237	0.234564	1.28452	0.131466	1.23123	0.11755
10576246	Rps12|Gm10063|Rps12-ps2	ribosomal protein S12 | predicted gene 10063 | ribosomal protein S12, pseudogene 2	1	0	1.27188	0.271519	1.26991	0.120972	1.43144	0.267334
10405545	Pcbd2	pterin 4 alpha carbinolamine dehydratase/dimerization cofactor of hepatocyte nuclear factor 1 alpha (TCF1) 2	1	0	1.27149	0.237609	1.31661	0.205233	1.35049	0.206557
10416371	Lpar6	lysophosphatidic acid receptor 6	1	0	1.27103	0.288002	1.10525	0.272812	1.62667	0.708235
10419810	Psmb5	proteasome (prosome, macropain) subunit, beta type 5	1	0	1.2707	0.162928	0.992788	0.0270691	1.03216	0.0946378
10463410	Fam178a	family with sequence similarity 178, member A	1	0	1.27068	0.320395	1.18381	0.212029	1.49268	0.378015
10496539	Gbp5	guanylate binding protein 5	1	0	1.27052	0.217135	0.779089	0.111355	0.745966	0.133458
10428536	Trps1	trichorhinophalangeal syndrome I (human)	1	0	1.27046	0.281838	1.05572	0.079408	1.06908	0.123028
10446615	Rps24|Gm6030	ribosomal protein S24 | predicted gene 6030	1	0	1.27027	0.250667	1.16545	0.0384026	1.36666	0.165422
10359948	Uap1	UDP-N-acetylglucosamine pyrophosphorylase 1	1	0	1.26992	0.0933509	1.28286	0.14141	1.35247	0.16737
10493709	Slc39a1	solute carrier family 39 (zinc transporter), member 1	1	0	1.2695	0.172199	0.969144	0.059568	1.00483	0.191521
10439299	Stfa3	stefin A3	1	0	1.26929	0.211438	1.49035	0.143497	2.11098	0.470829
10505438	Orm1	orosomucoid 1	1	0	1.26856	0.0206848	1.25806	0.192953	1.81508	0.268226
10519344			1	0	1.2685	0.00488597	1.33634	0.1361	1.15468	0.174462
10451198	Vegfa	vascular endothelial growth factor A	1	0	1.26817	0.112114	0.941907	0.173488	0.988713	0.193621
10590265			1	0	1.26805	0.295117	1.40991	0.264936	1.68867	0.281549
10395198			1	0	1.26792	0.207113	1.11986	0.13459	1.03973	0.130231
10345752	Il1r2	interleukin 1 receptor, type II	1	0	1.26791	0.0639544	0.815327	0.136001	1.10464	0.170639
10387536	Cd68	CD68 antigen	1	0	1.26767	0.197767	0.881569	0.182753	1.19789	0.364243
10551009	Tmsb10	thymosin, beta 10	1	0	1.26765	0.403763	1.04056	0.135605	1.42263	0.434677
10542872	Rps4y2	ribosomal protein S4, Y-linked 2	1	0	1.26751	0.218544	1.311	0.270989	1.47451	0.224936
10357133			1	0	1.26731	0.0830226	1.19791	0.275428	1.35306	0.236375
10463404	Fam178a	family with sequence similarity 178, member A	1	0	1.26691	0.230236	1.13007	0.249608	1.59061	0.381386
10599530	Rab33a	RAB33A, member of RAS oncogene family	1	0	1.26659	0.141889	0.979686	0.0675555	0.975829	0.0338294
10356267	A530032D15Rik		1	0	1.26652	0.027749	1.10862	0.209149	1.34224	0.14718
10584624			1	0	1.26637	0.00958739	1.22246	0.104291	1.2364	0.153584
10351509	Fcgr4	Fc receptor, IgG, low affinity IV	1	0	1.26624	0.0166515	0.901631	0.0874813	1.13946	0.1147
10524415	Rps28	ribosomal protein S28	1	0	1.266	0.246113	1.3594	0.160476	1.49814	0.213494
10571621	Ufsp2	UFM1-specific peptidase 2	1	0	1.26597	0.323466	1.22158	0.027519	1.4301	0.251672
10380999	Csf3	colony stimulating factor 3 (granulocyte)	1	0	1.26589	0.0549134	1.15452	0.0947224	1.1985	0.0618781
10400635	Rps29	ribosomal protein S29	1	0	1.26546	0.273658	1.22562	0.15042	1.41536	0.215786
10557587	Zfp771	zinc finger protein 771	1	0	1.26528	0.192663	1.23062	0.0740904	1.31553	0.164425
10402406	Serpina1c	serine (or cysteine) peptidase inhibitor, clade A, member 1C	1	0	1.26489	0.131714	1.09038	0.135245	1.06003	0.0911366
10440661	Rpl13	ribosomal protein L13	1	0	1.26474	0.219247	1.28383	0.155114	1.3675	0.208897
10546086			1	0	1.26458	0.13542	1.50214	0.244753	1.35778	0.205979
10572663	Pgls	6-phosphogluconolactonase	1	0	1.26377	0.317896	1.22606	0.20577	1.43046	0.257172
10581159	Fam96b	family with sequence similarity 96, member B	1	0	1.26367	0.0873749	1.36661	0.179772	1.30929	0.140776
10412562	Flnb	filamin, beta	1	0	1.26227	0.241343	1.17622	0.191262	1.3684	0.257818
10591618	Dock6	dedicator of cytokinesis 6	1	0	1.26189	0.176794	1.24104	0.089541	1.24552	0.13413
10375713	Mgat4b	mannoside acetylglucosaminyltransferase 4, isoenzyme B	1	0	1.26139	0.230985	1.18293	0.222469	1.16489	0.206838
10355105			1	0	1.26107	0.275272	1.09728	0.238249	1.46503	0.304413
10396278	Daam1	dishevelled associated activator of morphogenesis 1	1	0	1.26094	0.209731	1.24072	0.248673	1.27567	0.319412
10439955	Fam55c	family with sequence similarity 55, member C	1	0	1.2606	0.135815	1.11231	0.150442	0.996058	0.0742748
10497644	Sec62	SEC62 homolog (S. cerevisiae)	1	0	1.26032	0.263494	1.37194	0.315644	1.41761	0.272812
10490126	Rps29	ribosomal protein S29	1	0	1.26025	0.277832	1.2478	0.181809	1.46157	0.224876
10500434	Bcl9	B-cell CLL/lymphoma 9	1	0	1.2602	0.364108	1.15317	0.142383	0.999578	0.215803
10590304			1	0	1.26004	0.216066	1.2503	0.440502	1.31147	0.509273
10445746	Trem1	triggering receptor expressed on myeloid cells 1	1	0	1.25996	0.198149	0.990864	0.0320777	1.13643	0.0865227
10478897	Ptpn1	protein tyrosine phosphatase, non-receptor type 1	1	0	1.25995	0.30975	0.889499	0.0698095	0.948242	0.177159
10420209	Cbln3	cerebellin 3 precursor protein	1	0	1.25988	0.0974515	1.1046	0.111065	1.05412	0.102027
10482059	Ggta1	glycoprotein galactosyltransferase alpha 1, 3	1	0	1.2596	0.295351	0.980923	0.134704	1.02463	0.19476
10444041	Ndufa7	NADH dehydrogenase (ubiquinone) 1 alpha subcomplex, 7 (B14.5a)	1	0	1.25885	0.231359	1.2491	0.396439	1.37676	0.305013
10519333	Fam133b	family with sequence similarity 133, member B	1	0	1.25817	0.200172	1.12345	0.0526756	1.14393	0.0242397
10594540	Plekho2	pleckstrin homology domain containing, family O member 2	1	0	1.25806	0.196969	0.965502	0.0638332	1.23363	0.094234
10357369	Rpl27a|Gm5453|Gm5908	ribosomal protein L27A | predicted gene 5453 | predicted gene 5908	1	0	1.25748	0.236872	1.17753	0.124282	1.364	0.176036
10546723			1	0	1.25719	0.0561463	1.67915	0.644099	1.70132	0.596348
10427468			1	0	1.25713	0.146097	1.51726	0.660572	1.41059	0.360716
10435693	Cox17	cytochrome c oxidase, subunit XVII assembly protein homolog (yeast)	1	0	1.25665	0.0469564	1.05168	0.133845	1.27584	0.120608
10459375	Txnl1	thioredoxin-like 1	1	0	1.25656	0.141538	1.2533	0.283515	1.53726	0.259149
10476042	Tgm3	transglutaminase 3, E polypeptide	1	0	1.25628	0.156229	1.16283	0.163154	1.23834	0.159755
10581450	Ddx28	DEAD (Asp-Glu-Ala-Asp) box polypeptide 28	1	0	1.25605	0.077233	1.33027	0.284368	1.38509	0.163362
10598053			1	0	1.25602	0.349844	0.795082	0.122669	1.50778	0.226049
10378570			1	0	1.25526	0.489355	1.15282	0.38443	0.930642	0.274228
10459854	Pstpip2	proline-serine-threonine phosphatase-interacting protein 2	1	0	1.2551	0.155602	0.988158	0.117056	0.98122	0.117747
10449315	2900010M23Rik	RIKEN cDNA 2900010M23 gene	1	0	1.255	0.23115	1.22688	0.192455	1.38812	0.247771
10449631	Btbd9	BTB (POZ) domain containing 9	1	0	1.25429	0.104196	1.03838	0.0531467	1.10165	0.0728172
10434925	Hes1	hairy and enhancer of split 1 (Drosophila)	1	0	1.254	0.109792	1.41697	0.28893	1.42971	0.264162
10563110	Snord34|Rpl13a	small nucleolar RNA, C/D box 34 | ribosomal protein L13A	1	0	1.25381	0.360616	0.905476	0.16049	2.07991	0.876705
10356291	A530040E14Rik	RIKEN cDNA A530040E14 gene	1	0	1.25367	0.0374794	1.26864	0.228926	1.62534	0.319394
10490221	Atp5e	ATP synthase, H+ transporting, mitochondrial F1 complex, epsilon subunit	1	0	1.25363	0.211166	1.07668	0.137268	1.16748	0.13348
10443009	Ergic1	endoplasmic reticulum-golgi intermediate compartment (ERGIC) 1	1	0	1.25358	0.113083	0.991138	0.15215	1.21345	0.246399
10592084	St3gal4	ST3 beta-galactoside alpha-2,3-sialyltransferase 4	1	0	1.25325	0.158111	1.07152	0.00304545	1.15817	0.0268527
10373223	Lrp1	low density lipoprotein receptor-related protein 1	1	0	1.25294	0.123553	1.08476	0.215459	1.18715	0.217467
10530310	Bend4	BEN domain containing 4	1	0	1.25284	0.116908	0.915504	0.12502	1.15537	0.161882
10454286	Mapre2	microtubule-associated protein, RP/EB family, member 2	1	0	1.25284	0.27323	1.01228	0.0999099	1.20619	0.173783
10385034	Rpsa	ribosomal protein SA	1	0	1.25264	0.221798	1.42496	0.112941	1.47741	0.163036
10578264	Msr1	macrophage scavenger receptor 1	1	0	1.25245	0.127531	0.959958	0.0478556	0.999645	0.109947
10487506	Gm14005	predicted gene 14005	1	0	1.25229	0.292106	1.23695	0.286647	1.44943	0.337022
10596570	Rbm15b	RNA binding motif protein 15B	1	0	1.25223	0.145546	1.40947	0.236158	1.32598	0.214875
10489239			1	0	1.25217	0.11839	1.3184	0.23958	1.83678	0.393055
10552380	Siglecg	sialic acid binding Ig-like lectin G	1	0	1.25195	0.0109344	1.32137	0.238508	1.72071	0.0734422
10348354	Ugt1a9|Ugt1a1|Ugt1a5|Ugt1a10|Ugt1a2|Ugt1a6a|Ugt1a7c|Ugt1a6b	UDP glucuronosyltransferase 1 family, polypeptide A9 | UDP glucuronosyltransferase 1 family, polypeptide A1 | UDP glucuronosyltransferase 1 family, polypeptide A5 | UDP glycosyltransferase 1 family, polypeptide A10 | UDP glucuronosyltransferase 1 family, polypeptide A2 | UDP glucuronosyltransferase 1 family, polypeptide A6A | UDP glucuronosyltransferase 1 family, polypeptide A7C | UDP glucuronosy…	1	0	1.25191	0.182907	1.01586	0.185169	1.43508	0.430434
10432236	Rnd1	Rho family GTPase 1	1	0	1.25185	0.28903	1.02733	0.0763707	0.931109	0.085304
10518313	Tnfrsf8	tumor necrosis factor receptor superfamily, member 8	1	0	1.25181	0.126283	1.03947	0.136079	0.982847	0.166271
10544660	Osbpl3	oxysterol binding protein-like 3	1	0	1.25162	0.138607	1.01408	0.0583083	0.925861	0.0238176
10569504	Tnfrsf23	tumor necrosis factor receptor superfamily, member 23	1	0	1.2516	0.234245	0.859994	0.178939	1.04823	0.280735
10581495	Rplp1	ribosomal protein, large, P1	1	0	1.25157	0.260523	1.29455	0.0973371	1.37241	0.168297
10587792	Plscr1	phospholipid scramblase 1	1	0	1.2514	0.14123	1.11031	0.029597	1.30645	0.142068
10408197	Hist1h2bh	histone cluster 1, H2bh	1	0	1.25118	0.221626	1.23166	0.20978	1.48462	0.151703
10556812	Lyrm1	LYR motif containing 1	1	0	1.25115	0.138016	1.08107	0.0232094	1.0348	0.111217
10572456	Jund|Gm11175	Jun proto-oncogene related gene d | predicted gene 11175	1	0	1.25078	0.142321	0.954186	0.0363582	1.11517	0.0746191
10424796	Gm10345|Oplah	predicted gene 10345 | 5-oxoprolinase (ATP-hydrolysing)	1	0	1.25036	0.0990285	1.08525	0.214298	1.4517	0.371355
10593316			1	0	1.25024	0.00339169	1.20068	0.199863	1.39682	0.0940408
10586017	Uaca	uveal autoantigen with coiled-coil domains and ankyrin repeats	1	0	1.24986	0.034528	1.15649	0.179606	1.11551	0.0954359
10347919	A530040E14Rik	RIKEN cDNA A530040E14 gene	1	0	1.24984	0.0368701	1.26589	0.228668	1.6192	0.315717
10374413			1	0	1.24973	0.0757935	1.22435	0.212136	1.18421	0.191107
10475435	Rps12|Gm10063|Rps12-ps2	ribosomal protein S12 | predicted gene 10063 | ribosomal protein S12, pseudogene 2	1	0	1.24971	0.241419	1.24954	0.109685	1.4009	0.224623
10383479	Hmga1|Hmga1-rs1	high mobility group AT-hook 1 | high mobility group AT-hook I, related sequence 1	1	0	1.24965	0.103361	1.04408	0.213361	1.14406	0.215027
10456001	Rps14	ribosomal protein S14	1	0	1.24952	0.3271	1.26045	0.128949	1.30206	0.232836
10538753	Atoh1	atonal homolog 1 (Drosophila)	1	0	1.24948	0.29629	1.18793	0.278813	1.06576	0.190618
10496490	Mir1956|Eif4e	microRNA mir-1956 | eukaryotic translation initiation factor 4E	1	0	1.24945	0.0987698	1.29687	0.217398	1.36774	0.218987
10372121	Tmtc3	transmembrane and tetratricopeptide repeat containing 3	1	0	1.24942	0.0238962	1.56559	0.294491	1.58029	0.342827
10588035			1	0	1.24888	0.258636	1.36576	0.303234	1.42368	0.250203
10457071	Cyb5	cytochrome b-5	1	0	1.24848	0.0745017	1.2778	0.0933894	1.46228	0.0725236
10389505	Gm9975	predicted gene 9975	1	0	1.24824	0.195841	1.06947	0.102713	1.07707	0.144686
10365290	Chst11	carbohydrate sulfotransferase 11	1	0	1.24778	0.245071	1.00181	0.311809	1.16441	0.421523
10391870	Map3k14	mitogen-activated protein kinase kinase kinase 14	1	0	1.24771	0.209823	1.16832	0.19181	1.30202	0.271405
10415282	Psme1	proteasome (prosome, macropain) 28 subunit, alpha	1	0	1.24759	0.0482816	1.09512	0.0601686	1.1136	0.0796736
10499160	Cd1d1	CD1d1 antigen	1	0	1.24732	0.10624	1.27245	0.168292	1.28779	0.117403
10430899	Cyp2d40	cytochrome P450, family 2, subfamily d, polypeptide 40	1	0	1.24723	0.0970317	1.51192	0.0466479	1.38894	0.101386
10564978	Blm	Bloom syndrome, RecQ helicase-like	1	0	1.24714	0.217358	1.08083	0.172705	1.15941	0.237497
10597648	Myd88	myeloid differentiation primary response gene 88	1	0	1.24672	0.191044	1.04519	0.0577587	1.15812	0.1614
10555179	Prkrir	protein-kinase, interferon-inducible double stranded RNA dependent inhibitor, repressor of (P58 repressor)	1	0	1.24666	0.0866902	1.3868	0.162827	1.53479	0.172549
10427997	Ankrd33b	ankyrin repeat domain 33B	1	0	1.24657	0.1264	1.039	0.189955	1.06469	0.214988
10372745	Dyrk2	dual-specificity tyrosine-(Y)-phosphorylation regulated kinase 2	1	0	1.24647	0.285976	1.13711	0.128992	1.05188	0.0367984
10545245			1	0	1.24574	0.227324	1.23005	0.118762	1.80501	0.424497
10471586	Hspa5	heat shock protein 5	1	0	1.24571	0.219984	1.02125	0.0840015	1.1316	0.0260411
10540248	Mitf	microphthalmia-associated transcription factor	1	0	1.24569	0.188135	1.14559	0.26311	1.18682	0.259734
10401050			1	0	1.24556	0.127532	1.59033	0.568034	1.7347	0.481165
10538885			1	0	1.24553	0.0351887	1.45704	0.143021	1.77776	0.276555
10387372	Kdm6b	KDM1 lysine (K)-specific demethylase 6B	1	0	1.24547	0.240551	1.0469	0.1391	1.12589	0.203092
10561456	Med29	mediator complex subunit 29	1	0	1.24514	0.0573479	1.15523	0.207503	1.28952	0.169451
10594631	Aph1b	anterior pharynx defective 1b homolog (C. elegans)	1	0	1.24511	0.107937	1.21129	0.138477	1.15713	0.163832
10365123	Dohh|LOC100503793	deoxyhypusine hydroxylase/monooxygenase | hypothetical protein LOC100503793	1	0	1.24509	0.0680445	1.42345	0.294556	1.42817	0.247706
10432180	Ccnt1	cyclin T1	1	0	1.24487	0.0440299	0.937311	0.0923932	1.1473	0.0921443
10493484	Krtcap2	keratinocyte associated protein 2	1	0	1.24466	0.131934	1.49298	0.220511	1.53779	0.180701
10460833	Ehd1	EH-domain containing 1	1	0	1.24465	0.140615	0.948846	0.103446	0.888839	0.166023
10591423	Fdx1l|Zglp1	ferredoxin 1-like | zinc finger, GATA-like protein 1	1	0	1.24465	0.0492649	1.32686	0.055831	1.31047	0.140776
10368970	Prdm1	PR domain containing 1, with ZNF domain	1	0	1.24435	0.265063	0.887429	0.00971945	0.981629	0.0279025
10398874	Siva1	SIVA1, apoptosis-inducing factor	1	0	1.2443	0.0993645	1.44159	0.296031	1.52153	0.282216
10475517	AA467197|Mir147	expressed sequence AA467197 | microRNA 147	1	0	1.24422	0.058835	1.04174	0.132592	1.08431	0.0551954
10373052	B4galnt1	beta-1,4-N-acetyl-galactosaminyl transferase 1	1	0	1.24422	0.266396	1.47467	0.28279	1.38133	0.232563
10523195	Thap6	THAP domain containing 6	1	0	1.24406	0.132744	1.30402	0.177703	1.71938	0.219428
10421670			1	0	1.24396	0.284733	1.3092	0.154452	1.61175	0.415805
10500268	Mrps21	mitochondrial ribosomal protein S21	1	0	1.24372	0.433638	1.29619	0.264105	1.4594	0.259402
10407124	AI452195		1	0	1.24356	0.171129	1.18676	0.192781	1.34394	0.288434
10464169	1700010L13Rik|A630007B06Rik	RIKEN cDNA 1700010L13 gene | RIKEN cDNA A630007B06 gene	1	0	1.2432	0.187669	1.26659	0.230902	1.3228	0.190589
10374455	Spred2	sprouty-related, EVH1 domain containing 2	1	0	1.24306	0.160613	1.26927	0.333786	1.42915	0.387895
10375439	Med7	mediator complex subunit 7	1	0	1.24299	0.23962	1.11041	0.104236	1.15804	0.0688842
10502224	Sgms2	sphingomyelin synthase 2	1	0	1.2427	0.0884735	0.92647	0.0894574	1.02429	0.109841
10381211	Naglu	alpha-N-acetylglucosaminidase (Sanfilippo disease IIIB)	1	0	1.24258	0.154078	0.978229	0.147354	1.0496	0.204331
10466923	Gm10136|Gm15772|Rpl26	predicted pseudogene 10136 | ribosomal protein L26 pseudogene	1	0	1.2424	0.236037	1.1571	0.0640897	1.28459	0.112669
10413220	Zmiz1|Gm10397	zinc finger, MIZ-type containing 1 | predicted gene 10397	1	0	1.24226	0.28949	1.06364	0.0840424	1.13253	0.19007
10447725	Qk	quaking	1	0	1.24224	0.219448	1.53252	0.333661	1.45911	0.279473
10375167	Fam196b	family with sequence similarity 196, member B	1	0	1.24206	0.0552967	1.32169	0.27472	1.19036	0.163266
10429638			1	0	1.24204	0.0394527	1.59618	0.492611	1.65672	0.353687
10450325	Cfb	complement factor B	1	0	1.24204	0.0946645	1.20271	0.146995	1.13463	0.158695
10359181	Tor3a	torsin family 3, member A	1	0	1.24178	0.248876	0.941078	0.0815418	0.876294	0.11163
10366275			1	0	1.24166	0.200957	1.36549	0.262982	1.75298	0.246123
10372781	Irak3	interleukin-1 receptor-associated kinase 3	1	0	1.24141	0.382208	0.955455	0.0598592	0.759607	0.121707
10585395	Siva1	SIVA1, apoptosis-inducing factor	1	0	1.24132	0.201787	1.35173	0.258223	1.44062	0.365905
10568805	Nkx6-2|Inpp5a	NK6 homeobox 2 | inositol polyphosphate-5-phosphatase A	1	0	1.24114	0.0792139	1.40204	0.238047	1.44971	0.340733
10559478	Lilra6|Pira11|Pira4|Pira7|Gm14548	leukocyte immunoglobulin-like receptor, subfamily A (with TM domain), member 6 | paired-Ig-like receptor A11 | paired-Ig-like receptor A4 | paired-Ig-like receptor A7 | predicted gene 14548	1	0	1.24107	0.301017	0.941294	0.193327	0.989151	0.257558
10349951	Gm8618	predicted gene 8618	1	0	1.24102	0.167517	1.11439	0.0836416	1.12151	0.0324803
10390969	Krt33b	keratin 33B	1	0	1.24098	0.0958811	1.48319	0.338682	1.4782	0.41305
10572747	Tpm4	tropomyosin 4	1	0	1.24097	0.26439	1.09442	0.161974	1.10356	0.234147
10585794	Cyp11a1	cytochrome P450, family 11, subfamily a, polypeptide 1	1	0	1.24082	0.0599886	1.40258	0.272649	1.38072	0.235695
10590253	Rpsa|Rpsa-ps10	ribosomal protein SA | ribosomal protein SA, pseudogene 10	1	0	1.24072	0.242916	1.30044	0.137218	1.38081	0.177218
10359697	Xcl1	chemokine (C motif) ligand 1	1	0	1.24064	0.283782	1.23162	0.177618	1.56976	0.352842
10458349	Sra1	steroid receptor RNA activator 1	1	0	1.24062	0.0378299	0.875526	0.0624161	0.959186	0.0317805
10457924	Bloc1s1	biogenesis of lysosome-related organelles complex-1, subunit 1	1	0	1.24048	0.274436	1.08208	0.0805914	1.19155	0.140949
10428008	Ankrd33b	ankyrin repeat domain 33B	1	0	1.24044	0.0170074	1.25784	0.371318	1.19898	0.302685
10361616			1	0	1.24018	0.285962	1.41169	0.285378	1.2986	0.19236
10510592			1	0	1.23984	0.179982	1.35129	0.145037	1.36915	0.121272
10364548			1	0	1.23983	0.304964	1.06408	0.292942	1.25774	0.232963
10382438	Cd300a	CD300A antigen	1	0	1.23976	0.218056	0.946316	0.119717	1.06679	0.240397
10490632	BC006779		1	0	1.23949	0.234324	0.921276	0.089203	1.07399	0.141561
10459770			1	0	1.23934	0.262264	1.40564	0.284879	1.47191	0.256277
10601347	Cypt2-ps	cysteine-rich perinuclear theca 2, pseudogene	1	0	1.23846	0.09202	1.55697	0.195464	1.32688	0.212776
10397891	D230037D09Rik	RIKEN cDNA D230037D09 gene	1	0	1.23845	0.201644	0.96554	0.283636	1.36517	0.358487
10591129	Fat3	FAT tumor suppressor homolog 3 (Drosophila)	1	0	1.23831	0.126471	1.47172	0.330476	1.36691	0.320938
10455259	Arhgap26	Rho GTPase activating protein 26	1	0	1.23819	0.168909	1.00394	0.135718	0.955037	0.104758
10421685	Serp2	stress-associated endoplasmic reticulum protein family member 2	1	0	1.23813	0.13675	1.33013	0.185111	1.23076	0.242659
10458806	Mospd4	motile sperm domain containing 4	1	0	1.23813	0.0743457	1.33865	0.385849	1.31635	0.324186
10464084	Tcf7l2	transcription factor 7-like 2, T-cell specific, HMG-box	1	0	1.23806	0.120961	0.976218	0.0696102	0.943702	0.0615049
10390950	Gm11564	predicted gene 11564	1	0	1.23783	0.0938668	1.54697	0.289936	1.52682	0.416472
10414487	Olfr744	olfactory receptor 744	1	0	1.23769	0.22172	1.23166	0.322356	1.20482	0.239079
10444298	H2-Eb1	histocompatibility 2, class II antigen E beta	1	0	1.23768	0.234032	1.13508	0.101387	1.33869	0.102829
10485115	Dgkz	diacylglycerol kinase zeta	1	0	1.23737	0.132629	1.44906	0.431148	1.33029	0.329313
10507726	Cited4	Cbp/p300-interacting transactivator, with Glu/Asp-rich carboxy-terminal domain, 4	1	0	1.23707	0.149195	1.30352	0.23438	1.28902	0.288418
10451287	Isg15	ISG15 ubiquitin-like modifier	1	0	1.23694	0.0591053	1.17435	0.261434	1.34596	0.41576
10366004	Atp2b1	ATPase, Ca++ transporting, plasma membrane 1	1	0	1.23687	0.176949	1.05417	0.170923	1.47327	0.400723
10540931	Raf1|D830050J10Rik	v-raf-leukemia viral oncogene 1 | RIKEN cDNA D830050J10 gene	1	0	1.2368	0.137268	1.21757	0.450079	1.28645	0.418348
10408529			1	0	1.2367	0.166999	1.34046	0.183265	1.45069	0.24306
10568266	Gm166|Phkg2	predicted gene 166 | phosphorylase kinase, gamma 2 (testis)	1	0	1.23669	0.114192	1.03851	0.180008	1.15599	0.152359
10584975	Sidt2	SID1 transmembrane family, member 2	1	0	1.23644	0.11771	1.25056	0.277776	1.31778	0.319813
10376459			1	0	1.23642	0.320414	1.52777	0.407315	1.75813	0.385862
10422227	Spry2	sprouty homolog 2 (Drosophila)	1	0	1.23623	0.105155	1.35769	0.250247	1.57478	0.279133
10401743	4933437F05Rik	RIKEN cDNA 4933437F05 gene	1	0	1.23562	0.0908967	0.889516	0.101333	1.01095	0.0951726
10365337			1	0	1.23558	0.175581	1.50391	0.23103	1.6081	0.330109
10545450	Tgoln1|Tgoln2	trans-golgi network protein | trans-golgi network protein 2	1	0	1.2355	0.217097	0.851318	0.158271	1.06905	0.176895
10601549			1	0	1.23519	0.318613	1.54782	0.459372	2.04212	0.430603
10404840	Cd83	CD83 antigen	1	0	1.23498	0.144416	1.06529	0.147665	0.907856	0.0524853
10585180	Ncam1|Gm11149	neural cell adhesion molecule 1 | predicted gene 11149	1	0	1.23477	0.174928	1.38689	0.39094	1.4861	0.507318
10384725	Rel	reticuloendotheliosis oncogene	1	0	1.23468	0.213945	0.977885	0.0598372	0.917165	0.035249
10587665	Gm10634|4930579C12Rik	predicted gene 10634 | RIKEN cDNA 4930579C12 gene	1	0	1.23372	0.137763	1.06712	0.0679019	1.0024	0.0738809
10460554	Klc2|Gm10817	kinesin light chain 2 | predicted gene 10817	1	0	1.23351	0.104775	1.45921	0.234603	1.47245	0.322846
10595805	Rasa2	RAS p21 protein activator 2	1	0	1.23349	0.163495	0.95637	0.178998	1.09877	0.218104
10582879	Csprs|Gm7609|Gm7592	component of Sp100-rs | predicted pseudogene 7609 | predicted gene 7592	1	0	1.23346	0.199615	1.08511	0.228313	1.16567	0.208554
10453256	Kcng3	potassium voltage-gated channel, subfamily G, member 3	1	0	1.23321	0.0190232	1.06248	0.035877	0.974105	0.0365299
10439312	Cd86	CD86 antigen	1	0	1.23307	0.0983296	1.17701	0.104154	1.43889	0.265851
10416271	Mir320	microRNA 320	1	0	1.23304	0.196061	1.35219	0.183022	1.50216	0.21081
10569458	Cars	cysteinyl-tRNA synthetase	1	0	1.23299	0.249529	1.29961	0.110699	1.25618	0.289504
10418879	Mapk8	mitogen-activated protein kinase 8	1	0	1.2329	0.180254	1.08634	0.186596	1.11175	0.148432
10441565	Rps6ka2	ribosomal protein S6 kinase, polypeptide 2	1	0	1.23278	0.299111	1.1052	0.139645	1.27717	0.343652
10449242	Snrpg	small nuclear ribonucleoprotein polypeptide G	1	0	1.23262	0.273725	1.42299	0.216528	1.67055	0.247562
10406548			1	0	1.23248	0.147456	1.41117	0.350334	1.45751	0.271336
10601857	Ngfrap1	nerve growth factor receptor (TNFRSF16) associated protein 1	1	0	1.23234	0.130213	1.07632	0.127838	1.16318	0.118499
10571111	Zfp703	zinc finger protein 703	1	0	1.23228	0.0791452	1.21679	0.189993	1.37633	0.20476
10595614	2810026P18Rik	RIKEN cDNA 2810026P18 gene	1	0	1.2322	0.132798	1.70923	0.437006	1.87202	0.415617
10543772	Klf14	Kruppel-like factor 14	1	0	1.23176	0.097691	1.35607	0.24201	1.32887	0.161689
10396694	Churc1	churchill domain containing 1	1	0	1.23165	0.0999801	1.17212	0.0470885	1.33407	0.111745
10370025	Smarcb1	SWI/SNF related, matrix associated, actin dependent regulator of chromatin, subfamily b, member 1	1	0	1.23157	0.155842	1.27687	0.103862	1.40083	0.210559
10592289	Ccdc15	coiled-coil domain containing 15	1	0	1.23155	0.060962	1.54818	0.335929	1.58439	0.349301
10468891	Gm7102	predicted gene 7102	1	0	1.23123	0.0947917	1.26894	0.20705	1.25768	0.211564
10458940	Zfp608	zinc finger protein 608	1	0	1.231	0.27484	1.25966	0.267378	1.32132	0.427252
10452890	Tceb2	transcription elongation factor B (SIII), polypeptide 2	1	0	1.23094	0.200865	1.04281	0.0482795	1.13131	0.0666362
10413047	Plau	plasminogen activator, urokinase	1	0	1.23076	0.115344	1.36079	0.329148	1.37166	0.261921
10384100	Gm11968|Rps15a	Rps15a pseudogene | ribosomal protein S15A	1	0	1.23051	0.252736	1.26647	0.0328579	1.40596	0.173707
10489045	Rpl37a|Mir682	ribosomal protein L37a | microRNA 682	1	0	1.23047	0.19718	1.14205	0.0271592	1.25863	0.152704
10456357	Pmaip1	phorbol-12-myristate-13-acetate-induced protein 1	1	0	1.23025	0.199687	1.12886	0.339966	1.29493	0.433802
10548829	Gucy2c	guanylate cyclase 2c	1	0	1.23025	0.0416024	1.18922	0.130694	1.19068	0.187774
10419469			1	0	1.23019	0.218339	1.20254	0.0781429	1.32458	0.229528
10402708	Ckb	creatine kinase, brain	1	0	1.23012	0.130588	1.19373	0.185172	1.35758	0.255104
10366048	B530045E10Rik	RIKEN cDNA B530045E10 gene	1	0	1.22938	0.0334099	1.39028	0.196243	1.33969	0.22186
10466165			1	0	1.22912	0.046836	1.25372	0.240228	1.26132	0.194242
10434743			1	0	1.22901	0.300902	1.38573	0.158565	1.69108	0.283506
10505276	Slc31a1	solute carrier family 31, member 1	1	0	1.22853	0.187723	1.13359	0.251712	1.21237	0.234879
10535927	Nme2|Dscaml1	non-metastatic cells 2, protein (NM23B) expressed in | Down syndrome cell adhesion molecule-like 1	1	0	1.22822	0.242075	1.46929	0.235455	1.63921	0.378508
10488378	Thbd	thrombomodulin	1	0	1.22749	0.120359	1.26157	0.195784	1.4584	0.306953
10412657			1	0	1.22733	0.253099	1.29689	0.253516	1.2393	0.333954
10420516	Cdadc1	cytidine and dCMP deaminase domain containing 1	1	0	1.22715	0.136317	1.02106	0.176097	1.16408	0.194745
10390186	Abi3|Phospho1	ABI gene family, member 3 | phosphatase, orphan 1	1	0	1.227	0.0973137	1.18575	0.153086	1.31032	0.223715
10596925	Ndufaf3	NADH dehydrogenase (ubiquinone) 1 alpha subcomplex, assembly factor 3	1	0	1.22658	0.163929	1.28109	0.133112	1.3257	0.162663
10404262	Rps8|Gm11353|Rps8-ps1	ribosomal protein S8 | ribosomal protein S8 pseudogene | ribosomal protein S8, pseudogene 1	1	0	1.22615	0.205859	1.30898	0.125137	1.45365	0.212495
10423742	Polr2k	polymerase (RNA) II (DNA directed) polypeptide K	1	0	1.22615	0.212524	1.18339	0.200858	1.30159	0.199083
10459768			1	0	1.2261	0.200128	1.2761	0.137025	1.30615	0.181061
10551801	C230062I16Rik	RIKEN cDNA C230062I16 gene	1	0	1.226	0.211932	1.20636	0.122644	1.26842	0.147777
10466104	Ccdc86|Gpr44	coiled-coil domain containing 86 | G protein-coupled receptor 44	1	0	1.22597	0.230079	1.19717	0.190067	1.51283	0.279738
10465881	Best1	bestrophin 1	1	0	1.22594	0.0916938	0.837584	0.141951	0.876157	0.125489
10504644	E230008N13Rik	RIKEN cDNA E230008N13 gene	1	0	1.22586	0.157691	1.18489	0.123849	1.18849	0.0871477
10594638	Aph1c	anterior pharynx defective 1c homolog (C. elegans)	1	0	1.2257	0.167412	1.40616	0.263469	1.56246	0.322966
10369989	Ddt	D-dopachrome tautomerase	1	0	1.22567	0.0764505	1.0895	0.00579669	1.12075	0.162206
10450508	Lta	lymphotoxin A	1	0	1.22567	0.110118	1.07995	0.142593	1.00572	0.106758
10424555			1	0	1.2255	0.196866	1.00675	0.237007	1.15075	0.142281
10378848	Hsp90aa1	heat shock protein 90, alpha (cytosolic), class A member 1	1	0	1.22534	0.115876	1.23866	0.167468	1.31243	0.0999868
10502299	Nfkb1	nuclear factor of kappa light polypeptide gene enhancer in B-cells 1, p105	1	0	1.22526	0.200868	1.0265	0.079908	0.940636	0.0370724
10580457	N4bp1	NEDD4 binding protein 1	1	0	1.22523	0.393526	0.95379	0.181323	0.825842	0.237123
10370833	Uqcr11	ubiquinol-cytochrome c reductase, complex III subunit XI	1	0	1.22504	0.263182	1.26721	0.216668	1.42311	0.264939
10358978	Ier5	immediate early response 5	1	0	1.22496	0.167267	0.745128	0.0549945	0.752131	0.132285
10490731	Sox18	SRY-box containing gene 18	1	0	1.22494	0.142021	1.41536	0.251206	1.4396	0.28091
10493108	Crabp2	cellular retinoic acid binding protein II	1	0	1.22493	0.0655237	1.626	0.440051	1.56019	0.441041
10407782	Edaradd	EDAR (ectodysplasin-A receptor)-associated death domain	1	0	1.22463	0.0414737	1.26229	0.110381	1.42073	0.137532
10374464	Spred2	sprouty-related, EVH1 domain containing 2	1	0	1.22422	0.130775	1.17813	0.255493	1.36426	0.181563
10516640	Eif3i	eukaryotic translation initiation factor 3, subunit I	1	0	1.22393	0.248097	1.29632	0.237906	1.37459	0.247615
10434778	Rtp4	receptor transporter protein 4	1	0	1.22375	0.159837	0.743639	0.263343	1.11201	0.411333
10407255	Gm6320	predicted gene 6320	1	0	1.22349	0.0916013	1.39371	0.283693	1.28053	0.276153
10588669	Rassf1|Gm9917	Ras association (RalGDS/AF-6) domain family member 1 | predicted gene 9917	1	0	1.2233	0.0377193	1.36811	0.183411	1.52123	0.228485
10583508	Mrpl4	mitochondrial ribosomal protein L4	1	0	1.22292	0.0799194	1.06733	0.0608156	1.02831	0.0993527
10565813	Snord15a	small nucleolar RNA, C/D box 15A	1	0	1.22284	0.0865052	1.06157	0.215456	1.3501	0.295783
10604599			1	0	1.22265	0.206643	1.32556	0.200316	1.31663	0.163079
10442542	Nthl1	nth (endonuclease III)-like 1 (E.coli)	1	0	1.2223	0.0946255	1.33377	0.217112	1.34574	0.224828
10491062	Rpl27a|Gm5453|Gm5908|Rpl27a-ps1	ribosomal protein L27A | predicted gene 5453 | predicted gene 5908 | ribosomal protein L27A, pseudogene 1	1	0	1.22224	0.197331	1.13475	0.0293822	1.26454	0.140416
10470446	Rxra	retinoid X receptor alpha	1	0	1.22218	0.279144	0.783026	0.175736	0.876819	0.271937
10408487	Uqcrfs1	ubiquinol-cytochrome c reductase, Rieske iron-sulfur polypeptide 1	1	0	1.22215	0.0545018	1.34218	0.24598	1.42675	0.261226
10420114	Tgm1	transglutaminase 1, K polypeptide	1	0	1.22146	0.108949	1.42895	0.282838	1.78414	0.280785
10579331	Gdf15	growth differentiation factor 15	1	0	1.22133	0.123347	1.0033	0.222017	0.985176	0.22843
10425628	Gm5805	predicted gene 5805	1	0	1.22108	0.210694	1.68027	0.478262	1.68446	0.489612
10578064	Rpl27a|Gm5908|Gm5453	ribosomal protein L27A | predicted gene 5908 | predicted gene 5453	1	0	1.22089	0.21846	1.14245	0.0243149	1.27336	0.139524
10433114	Itga5	integrin alpha 5 (fibronectin receptor alpha)	1	0	1.22082	0.507225	0.816981	0.114651	0.685162	0.190704
10591614	Dock6	dedicator of cytokinesis 6	1	0	1.22072	0.219379	1.33008	0.149174	1.51917	0.09162
10542214	Klrd1	killer cell lectin-like receptor, subfamily D, member 1	1	0	1.22067	0.06883	1.11179	0.164664	1.33399	0.1419
10486320	6330405D24Rik	RIKEN cDNA 6330405D24 gene	1	0	1.22065	0.193413	1.46356	0.34912	1.5766	0.42404
10364030	Adora2a	adenosine A2a receptor	1	0	1.22055	0.164702	1.08572	0.136966	0.901546	0.101638
10571342	Rps12|Gm10063	ribosomal protein S12 | predicted gene 10063	1	0	1.22045	0.194894	1.1664	0.0792599	1.35854	0.234592
10533569	Kdm2b	lysine (K)-specific demethylase 2B	1	0	1.22042	0.205093	1.15935	0.0599721	1.14242	0.0756319
10444236	H2-DMb2|H2-DMb1	histocompatibility 2, class II, locus Mb2 | histocompatibility 2, class II, locus Mb1	1	0	1.22039	0.347712	1.25437	0.151495	1.54975	0.18058
10394954	Grhl1	grainyhead-like 1 (Drosophila)	1	0	1.22033	0.0189117	1.30946	0.100236	1.51348	0.23442
10346328	Mars2	methionine-tRNA synthetase 2 (mitochondrial)	1	0	1.22022	0.241416	1.64439	0.555279	1.93042	0.364598
10439889			1	0	1.21993	0.15039	1.60816	0.370259	1.53028	0.250854
10525185			1	0	1.21986	0.237863	1.14802	0.157952	1.42401	0.483576
10365518	Nt5dc3	5'-nucleotidase domain containing 3	1	0	1.2198	0.095795	1.3013	0.309768	1.59922	0.347377
10492951			1	0	1.21975	0.0817607	1.38567	0.193107	1.37234	0.161444
10541513			1	0	1.21962	0.0809614	1.2167	0.105906	1.32564	0.113893
10476106	Snord57	small nucleolar RNA, C/D box 57	1	0	1.2195	0.259983	1.17109	0.30956	1.55964	0.309383
10487267	Polr2l|Usp50	polymerase (RNA) II (DNA directed) polypeptide L | ubiquitin specific peptidase 50	1	0	1.21943	0.206776	1.20781	0.122309	1.4585	0.312788
10466888	Glis3	GLIS family zinc finger 3	1	0	1.21921	0.0423951	1.34999	0.419053	1.28141	0.41875
10424250	Snrpd2|Gm10120	small nuclear ribonucleoprotein D2 | predicted gene 10120	1	0	1.21916	0.230346	1.21844	0.167917	1.31791	0.186662
10356677	Myeov2	myeloma overexpressed 2	1	0	1.21899	0.27722	1.22199	0.0806772	1.27628	0.164614
10497345	Gm9733	predicted gene 9733	1	0	1.21899	0.349538	1.46655	0.406546	1.9605	0.351449
10490150	Zbp1	Z-DNA binding protein 1	1	0	1.21872	0.108789	0.940384	0.23328	1.13784	0.307584
10533285	Ptpn11	protein tyrosine phosphatase, non-receptor type 11	1	0	1.21853	0.243091	1.11024	0.159342	1.15225	0.147023
10390919	Krtap4-1	keratin associated protein 4-1	1	0	1.21847	0.0490336	1.21087	0.0919873	1.27862	0.0900677
10466073	Gm10802	predicted gene 10802	1	0	1.21837	0.101279	1.3571	0.349587	1.36993	0.460831
10521205	Sh3bp2	SH3-domain binding protein 2	1	0	1.2183	0.325917	1.1121	0.145879	1.04982	0.237117
10594946	Rpl36|Gm13611|Gm5745	ribosomal protein L36 | predicted gene 13611 | predicted gene 5745	1	0	1.2183	0.158102	1.12844	0.00543586	1.15841	0.0748721
10450640	Mrps18b	mitochondrial ribosomal protein S18B	1	0	1.21808	0.0820545	1.48807	0.37761	1.50263	0.357088
10347921	A530040E14Rik	RIKEN cDNA A530040E14 gene	1	0	1.21799	0.135093	1.03083	0.192034	1.26018	0.0613736
10540233	Fam19a1	family with sequence similarity 19, member A1	1	0	1.21797	0.0794561	1.17059	0.143951	1.19798	0.127625
10536799	Fam71f2	family with sequence similarity 71, member F2	1	0	1.21781	0.103826	1.34443	0.303139	1.45947	0.316404
10410508	Ndufs6	NADH dehydrogenase (ubiquinone) Fe-S protein 6	1	0	1.21778	0.161232	1.55154	0.18574	1.55495	0.265765
10466794	Fam122a	family with sequence similarity 122, member A	1	0	1.21769	0.118907	1.12301	0.0623061	1.24043	0.0655759
10439276	Fam162a	family with sequence similarity 162, member A	1	0	1.21738	0.0252122	1.21771	0.0678323	1.46029	0.0868974
10578066			1	0	1.21719	0.235017	1.25893	0.243299	1.2465	0.225668
10448380	Tceb2	transcription elongation factor B (SIII), polypeptide 2	1	0	1.21715	0.16234	1.06925	0.0583421	1.14316	0.0464081
10527936	Fzd1	frizzled homolog 1 (Drosophila)	1	0	1.21707	0.127031	1.26227	0.0881159	1.35822	0.0926975
10526838	Got2|Gm10874	glutamate oxaloacetate transaminase 2, mitochondrial | predicted gene 10874	1	0	1.21704	0.228629	1.07398	0.240688	1.27089	0.223343
10484482	Rtn4rl2	reticulon 4 receptor-like 2	1	0	1.21663	0.204743	1.44753	0.277785	1.38614	0.231375
10396442	Snapc1	small nuclear RNA activating complex, polypeptide 1	1	0	1.21658	0.185724	0.9947	0.211165	1.14148	0.247384
10430319	Tst	thiosulfate sulfurtransferase, mitochondrial	1	0	1.21651	0.100662	1.28888	0.26651	1.43682	0.292264
10472923	Ak4	adenylate kinase 4	1	0	1.21646	0.0119888	1.19558	0.222972	1.24446	0.157887
10573344	Mir27a	microRNA 27a	1	0	1.21629	0.197686	1.03472	0.157653	1.06122	0.200661
10444223	H2-Oa	histocompatibility 2, O region alpha locus	1	0	1.21601	0.254732	1.32544	0.209213	1.38874	0.195737
10498155	Rps14|Gm5805	ribosomal protein S14 | predicted gene 5805	1	0	1.21585	0.25351	1.2371	0.108485	1.26561	0.167283
10574415	1700047G07Rik	RIKEN cDNA 1700047G07 gene	1	0	1.21573	0.118715	1.35443	0.306314	1.28739	0.267091
10402615	Hsp90aa1	heat shock protein 90, alpha (cytosolic), class A member 1	1	0	1.21565	0.0649674	1.19426	0.152727	1.29652	0.0830312
10591430	Raver1	ribonucleoprotein, PTB-binding 1	1	0	1.21556	0.123781	1.00643	0.0653829	1.01848	0.0215779
10377541	Lsmd1|Tmem88	LSM domain containing 1 | transmembrane protein 88	1	0	1.21544	0.0739582	1.18711	0.0979812	1.2942	0.0830343
10400089	Gm889	predicted gene 889	1	0	1.2153	0.0704532	1.04975	0.0337068	1.08406	0.0499834
10574159	Nlrc5	NLR family, CARD domain containing 5	1	0	1.21525	0.0360283	0.975582	0.126878	1.05888	0.152063
10485466	Cat	catalase	1	0	1.21516	0.158942	1.46348	0.045595	1.34091	0.140749
10427301	Mir615	microRNA 615	1	0	1.21515	0.0985458	1.42315	0.269262	1.42199	0.210306
10365727			1	0	1.21501	0.241869	1.40437	0.299776	1.46312	0.231263
10600936	Efnb1	ephrin B1	1	0	1.21499	0.120816	1.53181	0.289188	1.52339	0.451695
10477637	Map1lc3a	microtubule-associated protein 1 light chain 3 alpha	1	0	1.21498	0.146764	0.991915	0.136373	1.12757	0.075891
10476874	Pax1	paired box gene 1	1	0	1.21489	0.193591	1.46051	0.470868	1.43365	0.399392
10457860	Mir187	microRNA 187	1	0	1.21476	0.158854	1.38415	0.232947	1.39827	0.214254
10413826	Oxnad1	oxidoreductase NAD-binding domain containing 1	1	0	1.21472	0.103865	1.37229	0.199697	1.40682	0.274683
10515012	Prpf38a	PRP38 pre-mRNA processing factor 38 (yeast) domain containing A	1	0	1.21462	0.00615862	1.08202	0.0952726	1.17789	0.0898519
10406250	Rpl37a|Mir682	ribosomal protein L37a | microRNA 682	1	0	1.21458	0.179893	1.17069	0.0387538	1.26167	0.163074
10600341	Emd	emerin	1	0	1.21445	0.0686789	0.999898	0.123213	1.19539	0.17538
10600150	Zfp275	zinc finger protein 275	1	0	1.21433	0.0857788	1.41031	0.396622	1.51131	0.295159
10386388	Snap47	synaptosomal-associated protein, 47	1	0	1.21419	0.116624	1.2996	0.134052	1.36244	0.158905
10465043	Tsga10ip|Gm6293	testis specific 10 interacting protein | predicted pseudogene 6293	1	0	1.21396	0.276651	1.10745	0.186203	1.28353	0.168242
10545175	LOC672291|Igk-J1	similar to Ig kappa chain V-V region MOPC 173 | immunoglobulin kappa chain, joining region, 1	1	0	1.21395	0.223043	1.81059	0.19166	1.97135	0.0701218
10550660	Ppp1r13l	protein phosphatase 1, regulatory (inhibitor) subunit 13 like	1	0	1.21367	0.0713191	1.26488	0.227351	1.34155	0.204589
10592138	Rpl36|Gm5614	ribosomal protein L36 | predicted gene 5614	1	0	1.21364	0.166966	1.1572	0.025696	1.17641	0.126
10513884	Tle1	transducin-like enhancer of split 1, homolog of Drosophila E(spl)	1	0	1.21357	0.0202735	1.29895	0.26006	1.24594	0.143504
10418455	Itih1	inter-alpha trypsin inhibitor, heavy chain 1	1	0	1.21335	0.113956	1.11545	0.145487	1.16868	0.174535
10546088	H1fx	H1 histone family, member X	1	0	1.21309	0.0997024	1.38438	0.22617	1.50217	0.275083
10598178	Disp1	dispatched homolog 1 (Drosophila)	1	0	1.21309	0.183365	1.14087	0.174392	1.22679	0.234483
10408677	Lyrm4	LYR motif containing 4	1	0	1.21283	0.136199	1.1766	0.21042	1.18865	0.263513
10563718			1	0	1.21276	0.114394	1.15532	0.0854715	1.3522	0.0828876
10550296	Zc3h4	zinc finger CCCH-type containing 4	1	0	1.2125	0.262358	1.18535	0.153805	1.31571	0.229888
10504609			1	0	1.21238	0.116952	1.32952	0.254022	1.38792	0.233579
10367507	Olfr792	olfactory receptor 792	1	0	1.21231	0.166996	1.25124	0.197418	1.2992	0.199901
10487879	Rnf24	ring finger protein 24	1	0	1.21214	0.134026	1.21418	0.260817	1.36139	0.254383
10493382	Pklr	pyruvate kinase liver and red blood cell	1	0	1.2121	0.0720043	1.40134	0.252106	1.35804	0.269822
10493516			1	0	1.21178	0.0449965	1.08732	0.16923	1.23565	0.179047
10398267	Evl	Ena-vasodilator stimulated phosphoprotein	1	0	1.21174	0.195235	1.35718	0.189671	1.45184	0.213469
10470705	Rapgef1	Rap guanine nucleotide exchange factor (GEF) 1	1	0	1.21159	0.174364	1.19305	0.224429	1.36002	0.298427
10557925	Itgad	integrin, alpha D	1	0	1.21157	0.122957	1.34364	0.219724	1.42978	0.240254
10559687	Isoc2b	isochorismatase domain containing 2b	1	0	1.21151	0.115525	1.27311	0.153532	1.16275	0.131611
10406254	Ell2	elongation factor RNA polymerase II 2	1	0	1.21142	0.300619	1.00055	0.0546759	0.974737	0.108608
10439296	Stfa2	stefin A2	1	0	1.21127	0.0324325	1.45491	0.0139092	2.12474	0.1651
10418718			1	0	1.21127	0.163775	1.23942	0.178573	1.25806	0.157538
10460371	Ptprcap|Rps6kb2	protein tyrosine phosphatase, receptor type, C polypeptide-associated protein | ribosomal protein S6 kinase, polypeptide 2	1	0	1.21126	0.231447	1.25316	0.14479	1.47067	0.396811
10523128	Ppbp	pro-platelet basic protein	1	0	1.21122	0.280103	1.65008	0.464215	1.41794	0.255148
10374236	Upp1	uridine phosphorylase 1	1	0	1.21118	0.092362	0.734182	0.115728	0.740073	0.0518175
10507908	Fhl3	four and a half LIM domains 3	1	0	1.21094	0.285161	1.08173	0.18592	0.996284	0.149436
10389231	Ccl3	chemokine (C-C motif) ligand 3	1	0	1.21078	0.142048	0.741119	0.169725	0.968313	0.0502311
10501456	Fam102b	family with sequence similarity 102, member B	1	0	1.21058	0.0830008	1.22431	0.167298	1.25254	0.150739
10522788	Stap1	signal transducing adaptor family member 1	1	0	1.21028	0.123427	1.3563	0.202755	1.38839	0.136089
10497548	Fndc3b	fibronectin type III domain containing 3B	1	0	1.21022	0.27685	0.90803	0.121478	0.957369	0.173389
10467203	Pcgf5	polycomb group ring finger 5	1	0	1.21019	0.0802524	1.26405	0.182417	1.19214	0.136581
10421351	Polr3d	polymerase (RNA) III (DNA directed) polypeptide D	1	0	1.20963	0.203537	1.39721	0.269915	1.45049	0.271149
10529285	Nkx1-1	NK1 transcription factor related, locus 1 (Drosophila)	1	0	1.20961	0.0512613	1.30225	0.139262	1.22332	0.121927
10479811	Mcm10	minichromosome maintenance deficient 10 (S. cerevisiae)	1	0	1.20953	0.0907142	1.17428	0.232411	1.19922	0.221926
10515870	AU022252		1	0	1.20951	0.0297804	1.40922	0.202345	1.48528	0.189509
10453632	Rpl7a|Rpl7a-ps3|Gm5619|Rpl7a-ps5|Gm16477	ribosomal protein L7A | ribosomal protein L7A, pseudogene 3 | ribosomal protein L7A pseudogene | ribosomal protein L7A, pseudogene 5 | ribosomal protein L7a pseudogene	1	0	1.20916	0.193885	1.13896	0.0913716	1.28004	0.143741
10583312	Taf1d	TATA box binding protein (Tbp)-associated factor, RNA polymerase I, D	1	0	1.20914	0.0885428	1.3749	0.104972	2.31702	0.725677
10419892	Efs	embryonal Fyn-associated substrate	1	0	1.20902	0.144981	1.38069	0.243071	1.32774	0.154971
10414900			1	0	1.20888	0.132435	1.39034	0.159726	1.40246	0.308156
10408006			1	0	1.20887	0.100572	1.65479	0.506434	1.61732	0.526103
10420080	Mdp1	magnesium-dependent phosphatase 1	1	0	1.20877	0.161624	1.4805	0.342503	1.53452	0.332853
10519321	Gm15772|Rpl26|Gm10136	ribosomal protein L26 pseudogene | predicted pseudogene 10136	1	0	1.20876	0.231644	1.17565	0.0928354	1.30923	0.114799
10406854	Rpl27a|Gm5453|Gm5908|Rpl27a-ps1	ribosomal protein L27A | predicted gene 5453 | predicted gene 5908 | ribosomal protein L27A, pseudogene 1	1	0	1.20868	0.188422	1.18503	0.0818805	1.31404	0.149141
10408555	Wrnip1	Werner helicase interacting protein 1	1	0	1.20862	0.187062	1.30114	0.217019	1.43332	0.217358
10416353			1	0	1.20847	0.0687001	1.61965	0.462092	1.55858	0.51665
10582877	A530040E14Rik	RIKEN cDNA A530040E14 gene	1	0	1.20843	0.0524791	1.14941	0.134356	1.44871	0.160723
10455653			1	0	1.20837	0.0394588	1.21769	0.173832	1.2839	0.0303841
10347273	Rpl37a|Mir682	ribosomal protein L37a | microRNA 682	1	0	1.20833	0.171906	1.1604	0.0394757	1.25506	0.164437
10401416	2410016O06Rik	RIKEN cDNA 2410016O06 gene	1	0	1.2083	0.173609	1.29375	0.202158	1.35862	0.217116
10395259	Nampt	nicotinamide phosphoribosyltransferase	1	0	1.20821	0.329826	1.00246	0.0654261	1.17959	0.23704
10478892			1	0	1.2078	0.0129902	1.49294	0.445035	1.3505	0.372371
10461587	Ms4a4a	membrane-spanning 4-domains, subfamily A, member 4A	1	0	1.20777	0.203699	1.05558	0.0952195	1.20581	0.127082
10474199			1	0	1.20773	0.323492	1.24591	0.234284	1.47113	0.259944
10354868	Fam126b	family with sequence similarity 126, member B	1	0	1.20768	0.0563171	1.1383	0.215045	1.16492	0.101974
10454097	Rpl11|Gm10036|Gm10288|Gm7589	ribosomal protein L11 | predicted gene 10036 | predicted gene 10288 | predicted gene 7589	1	0	1.2074	0.164506	1.24768	0.0567759	1.27583	0.085431
10377368	Rpl26	ribosomal protein L26	1	0	1.2073	0.209743	1.19056	0.0381771	1.32114	0.126979
10406877	Serf1	small EDRK-rich factor 1	1	0	1.20699	0.0881874	1.01573	0.130948	0.987799	0.097633
10523674	Nudt9	nudix (nucleoside diphosphate linked moiety X)-type motif 9	1	0	1.20663	0.0647643	1.25174	0.14878	1.44076	0.191914
10416494	Cog3|Gm9914	component of oligomeric golgi complex 3 | predicted gene 9914	1	0	1.20661	0.142721	1.43593	0.215223	1.336	0.214519
10418720	Mettl6	methyltransferase like 6	1	0	1.20661	0.0601741	1.24148	0.152579	1.2281	0.140984
10349832			1	0	1.2065	0.200667	1.23193	0.336328	1.55059	0.310508
10389858	Nme2|Dscaml1	non-metastatic cells 2, protein (NM23B) expressed in | Down syndrome cell adhesion molecule-like 1	1	0	1.2064	0.19885	1.439	0.228798	1.47554	0.244066
10495054	Rhoc	ras homolog gene family, member C	1	0	1.20636	0.0905458	1.03175	0.148754	1.19263	0.179691
10473783	Rapsn	receptor-associated protein of the synapse	1	0	1.20633	0.0684965	1.49892	0.356924	1.46563	0.339652
10363479	Rpl27a|Rpl27a-ps1|Gm5453|Gm5908|Gm6378	ribosomal protein L27A | ribosomal protein L27A, pseudogene 1 | predicted gene 5453 | predicted gene 5908 | ribosomal protein L27A pseudogene	1	0	1.20625	0.188106	1.25419	0.158472	1.41122	0.190546
10594142	Rpl11|Gm7589|Gm10288|Gm10036	ribosomal protein L11 | predicted gene 7589 | predicted gene 10288 | predicted gene 10036	1	0	1.20619	0.145868	1.26404	0.0562029	1.26132	0.07691
10589059	Mir425	microRNA 425	1	0	1.2061	0.210836	1.21346	0.142565	1.17334	0.125651
10435501	Stfa1	stefin A1	1	0	1.20608	0.0477378	1.32895	0.140595	1.39574	0.0388879
10434782	Lpp	LIM domain containing preferred translocation partner in lipoma	1	0	1.206	0.0795318	1.15127	0.200293	1.11616	0.121304
10531288			1	0	1.20595	0.181162	1.18783	0.206543	1.22362	0.33066
10582860	A530040E14Rik	RIKEN cDNA A530040E14 gene	1	0	1.20595	0.050664	1.14912	0.134692	1.4472	0.161555
10574944	Dus2l|Ddx28	dihydrouridine synthase 2-like (SMM1, S. cerevisiae) | DEAD (Asp-Glu-Ala-Asp) box polypeptide 28	1	0	1.20594	0.0962414	1.48648	0.378458	1.45449	0.322535
10600453	Ikbkg	inhibitor of kappaB kinase gamma	1	0	1.20593	0.252632	1.17641	0.141116	1.25095	0.264493
10454469	Ammecr1l	AMME chromosomal region gene 1-like	1	0	1.20586	0.146469	1.05228	0.140426	1.09269	0.182089
10588075	Gm6406|Prr23a	predicted gene 6406 | proline rich 23A	1	0	1.20579	0.0574987	1.39071	0.236404	1.30268	0.280323
10425757	1500032L24Rik	RIKEN cDNA 1500032L24 gene	1	0	1.20565	0.0738323	1.138	0.00351328	1.11016	0.0160791
10538848			1	0	1.20542	0.0183035	1.51322	0.316884	1.47363	0.270986
10579952			1	0	1.20539	0.0432966	1.53259	0.350146	1.55285	0.238684
10381154	Cnp	2',3'-cyclic nucleotide 3' phosphodiesterase	1	0	1.20527	0.179761	1.45946	0.298042	1.91508	0.395693
10447521	Tfb1m|Tiam2	transcription factor B1, mitochondrial | T-cell lymphoma invasion and metastasis 2	1	0	1.20524	0.0956783	1.28407	0.11574	1.17248	0.0986831
10501117	Ubl4b	ubiquitin-like 4B	1	0	1.2051	0.0452971	1.37762	0.218975	1.3812	0.275398
10535213	Snx8	sorting nexin 8	1	0	1.20505	0.123357	1.21521	0.27016	1.44819	0.375889
10394609	Rpl36|Gm13611|Gm5614|Gm5745	ribosomal protein L36 | predicted gene 13611 | predicted gene 5614 | predicted gene 5745	1	0	1.20503	0.155355	1.13754	0.0445837	1.16306	0.124718
10545130	Gadd45a	growth arrest and DNA-damage-inducible 45 alpha	1	0	1.20494	0.206003	0.90584	0.0639671	1.11163	0.303097
10354521	Inpp1	inositol polyphosphate-1-phosphatase	1	0	1.20486	0.0779304	1.07654	0.156993	1.08807	0.12144
10409711			1	0	1.20483	0.184066	1.16869	0.152442	1.21766	0.129986
10520247	1700022A21Rik	glycerol-3-phosphate dehydrogenase 1-like pseudogene	1	0	1.20479	0.115892	1.34062	0.153581	1.26894	0.21824
10587552			1	0	1.20449	0.130602	1.28504	0.181309	1.35415	0.165919
10525885	Ubc|Gm10382	ubiquitin C | predicted gene 10382	1	0	1.20449	0.12265	1.01355	0.1092	1.05653	0.120157
10375358	Ebf1	early B-cell factor 1	1	0	1.20441	0.139381	1.47722	0.161818	2.13344	0.231108
10433658	Mir365-1	microRNA 365-1	1	0	1.2042	0.0353741	1.2119	0.150935	1.26599	0.126105
10403006	Gm7112	predicted gene 7112	1	0	1.20385	0.150935	1.67568	0.452583	1.68535	0.51578
10501922	Snhg8|Snora24	small nucleolar RNA host gene 8 | small nucleolar RNA, H/ACA box 24	1	0	1.20369	0.250926	1.05403	0.279599	1.93138	0.59867
10450866	Olfr97	olfactory receptor 97	1	0	1.20369	0.0932732	1.40344	0.33079	1.2808	0.293185
10428002	Ankrd33b	ankyrin repeat domain 33B	1	0	1.20367	0.137122	0.964322	0.123907	0.977383	0.161742
10455809	1700065I17Rik	RIKEN cDNA 1700065I17 gene	1	0	1.20361	0.109839	1.45396	0.436945	1.39053	0.335953
10589685	Lrrc2	leucine rich repeat containing 2	1	0	1.20357	0.0962369	1.32286	0.187289	1.224	0.197524
10369792	Arid5b	AT rich interactive domain 5B (MRF1-like)	1	0	1.20351	0.194958	0.859329	0.049761	0.822967	0.0687278
10356082	Plscr1	phospholipid scramblase 1	1	0	1.20343	0.101218	1.13002	0.0336743	1.26161	0.0992502
10382888			1	0	1.20326	0.194638	1.42133	0.276862	1.69488	0.271917
10556583	Nucb2	nucleobindin 2	1	0	1.20323	0.106843	1.30864	0.205819	1.44733	0.208185
10408168	Abt1	activator of basal transcription 1	1	0	1.20301	0.105472	1.10631	0.126005	1.31515	0.173741
10554162			1	0	1.20273	0.336969	1.54076	0.451669	1.71341	0.498862
10450367	Hspa1a|Hspa1b	heat shock protein 1A | heat shock protein 1B	1	0	1.20271	0.105222	1.01999	0.0807826	1.23698	0.152208
10486041	Meis2	Meis homeobox 2	1	0	1.20259	0.0177605	1.319	0.181702	1.26631	0.21151
10483817	6030499A19Rik	RIKEN cDNA 6030499A19 gene	1	0	1.2023	0.211636	0.900471	0.0492672	0.762388	0.057805
10512892	Acnat1	acyl-coenzyme A amino acid N-acyltransferase 1	1	0	1.20219	0.0986113	1.33887	0.24086	1.42797	0.353416
10547204	Hnrnpf|4933440N22Rik	heterogeneous nuclear ribonucleoprotein F | RIKEN cDNA 4933440N22 gene	1	0	1.20217	0.216697	1.50283	0.424163	1.56929	0.422302
10460771	1700123I01Rik	RIKEN cDNA 1700123I01 gene	1	0	1.20206	0.0791475	1.33789	0.384006	1.42231	0.418301
10508392	Rnf19b	ring finger protein 19B	1	0	1.20199	0.371379	0.89385	0.0683551	0.751456	0.1062
10530257	N4bp2	NEDD4 binding protein 2	1	0	1.20199	0.179604	1.35241	0.291468	1.31385	0.264594
10399823			1	0	1.20186	0.109564	1.31924	0.24614	1.35891	0.219652
10567163	Rps13	ribosomal protein S13	1	0	1.20164	0.176363	1.30686	0.142623	1.30742	0.135286
10573908			1	0	1.20164	0.128139	1.19989	0.206454	1.23008	0.207002
10364766	Rps15	ribosomal protein S15	1	0	1.20154	0.141457	1.06557	0.0134097	1.21027	0.0192654
10435733	Igsf11	immunoglobulin superfamily, member 11	1	0	1.20153	0.150156	1.0308	0.0318126	1.09923	0.0517326
10532025	Rps15a	ribosomal protein S15A	1	0	1.2015	0.238069	1.24679	0.0285372	1.35412	0.190335
10436369	Filip1l	filamin A interacting protein 1-like	1	0	1.20149	0.0616493	1.08506	0.0770388	0.951884	0.114859
10545075			1	0	1.20149	0.211538	1.44222	0.413408	1.5918	0.302908
10500957	Kcnd3	potassium voltage-gated channel, Shal-related family, member 3	1	0	1.20143	0.150233	1.27214	0.165257	1.35221	0.171068
10564762	Rhcg	Rhesus blood group-associated C glycoprotein	1	0	1.20136	0.0770642	1.49051	0.351096	1.45234	0.321848
10560174	Sepw1	selenoprotein W, muscle 1	1	0	1.20129	0.178617	1.46953	0.171312	1.7382	0.211985
10488693	Tspyl3	TSPY-like 3	1	0	1.20119	0.159159	1.22763	0.248655	1.27405	0.305667
10361152	Gstp2|Gstp1	glutathione S-transferase, pi 2 | glutathione S-transferase, pi 1	1	0	1.20116	0.188228	1.21977	0.126427	1.36231	0.187697
10598238			1	0	1.20108	0.23208	1.28869	0.288326	1.53673	0.375264
10425166	Nol12	nucleolar protein 12	1	0	1.20103	0.081677	1.33136	0.224807	1.34874	0.224692
10454651			1	0	1.20097	0.161719	1.43298	0.257576	1.83136	0.276224
10500293			1	0	1.20091	0.246419	1.29233	0.36683	1.50842	0.296279
10605651	4930415L06Rik	RIKEN cDNA 4930415L06 gene	1	0	1.20087	0.094176	1.0849	0.35229	1.1991	0.283643
10538924	LOC100046496	similar to Ig kappa V-region 24B	1	0	1.20076	0.212742	1.53174	0.0915284	1.94147	0.384462
10419744	Slc7a7|Oxa1l	solute carrier family 7 (cationic amino acid transporter, y+ system), member 7 | oxidase assembly 1-like	1	0	1.20066	0.236488	1.25057	0.268457	1.32018	0.316546
10540542	LOC100503669	40S ribosomal protein S29-like	1	0	1.20065	0.312092	1.46601	0.493371	1.77669	0.377212
10414790			1	0	1.2005	0.130285	1.38156	0.163324	1.39904	0.310275
10517996	Plekhm2	pleckstrin homology domain containing, family M (with RUN domain) member 2	1	0	1.20009	0.312245	0.807234	0.203409	0.967543	0.320299
10507473			1	0	1.20007	0.177302	1.04351	0.122619	1.31351	0.108663
10541599	Clec4b2	C-type lectin domain family 4, member b2	1	0	1.19999	0.16498	1.13176	0.273643	1.28151	0.318743
10355658	Fev	FEV (ETS oncogene family)	1	0	1.19977	0.179361	1.44561	0.310704	1.34261	0.287538
10601601	Gm5167	predicted gene 5167	1	0	1.19961	0.296631	1.30852	0.196869	1.51438	0.268639
10402490	4831426I19Rik	RIKEN cDNA 4831426I19 gene	1	0	1.1996	0.0934352	1.22291	0.175535	1.35183	0.164143
10400054			1	0	1.19946	0.0194699	1.24576	0.161308	1.33545	0.15164
10528970			1	0	1.19935	0.275712	1.40284	0.180416	1.40893	0.192881
10464586	Gstp2|Gstp1	glutathione S-transferase, pi 2 | glutathione S-transferase, pi 1	1	0	1.19918	0.211746	1.20115	0.117622	1.35994	0.197614
10582843	Itgb1	integrin beta 1 (fibronectin receptor beta)	1	0	1.19903	0.116336	1.37328	0.361497	1.34912	0.321894
10523923	Ccdc18	coiled-coil domain containing 18	1	0	1.19902	0.0559684	1.15523	0.0769087	1.24334	0.116242
10472240	Tanc1	tetratricopeptide repeat, ankyrin repeat and coiled-coil containing 1	1	0	1.19893	0.090839	1.51781	0.407643	1.49427	0.345106
10437451	Fam100a	family with sequence similarity 100, member A	1	0	1.19888	0.143569	1.07432	0.17543	1.20875	0.202116
10585186	1600029D21Rik	RIKEN cDNA 1600029D21 gene	1	0	1.19863	0.07012	1.17738	0.137192	1.12919	0.115896
10490946	Hsp90aa1	heat shock protein 90, alpha (cytosolic), class A member 1	1	0	1.19838	0.0402823	1.24329	0.243962	1.3534	0.146303
10401238	Zfp36l1	zinc finger protein 36, C3H type-like 1	1	0	1.19835	0.263231	0.972792	0.0637355	1.1076	0.0724756
10369206	Rps8|Rps8-ps1|Gm11353	ribosomal protein S8 | ribosomal protein S8, pseudogene 1 | ribosomal protein S8 pseudogene	1	0	1.19826	0.218033	1.24866	0.0931657	1.36904	0.205714
10582821			1	0	1.19826	0.207503	1.18831	0.0836105	1.34881	0.258092
10526724			1	0	1.19812	0.100525	1.10694	0.0612119	0.941731	0.0650765
10510720	Rpl22	ribosomal protein L22	1	0	1.19809	0.159658	1.30347	0.115851	1.36899	0.165585
10363545	Neurog3	neurogenin 3	1	0	1.19787	0.0693882	1.27467	0.228676	1.19577	0.147465
10384179			1	0	1.19785	0.247412	1.25656	0.118725	1.7192	0.284062
10600566			1	0	1.19769	0.0860264	1.1745	0.0280633	1.33916	0.144258
10392699			1	0	1.19767	0.0776983	1.3597	0.243942	1.30961	0.394636
10551734			1	0	1.19763	0.0772669	1.28908	0.198244	1.2659	0.191278
10485536			1	0	1.19745	0.190332	1.43355	0.325624	1.42681	0.264344
10437668	Socs1	suppressor of cytokine signaling 1	1	0	1.1974	0.153628	1.24576	0.183587	1.34107	0.206389
10460591	Fibp	fibroblast growth factor (acidic) intracellular binding protein	1	0	1.19735	0.0842204	1.18908	0.149023	1.41093	0.151521
10539705	Snrpg	small nuclear ribonucleoprotein polypeptide G	1	0	1.19734	0.145653	1.39636	0.195711	1.58908	0.298052
10523901			1	0	1.19732	0.217185	1.15363	0.260128	1.43704	0.226276
10417070	Ipo5	importin 5	1	0	1.1972	0.166129	1.11027	0.115401	1.06305	0.143816
10555879	Olfr656	olfactory receptor 656	1	0	1.1972	0.133097	1.34719	0.336301	1.25129	0.246462
10583806			1	0	1.19717	0.318095	1.15223	0.158844	1.33195	0.217998
10607619	Cdkl5	cyclin-dependent kinase-like 5	1	0	1.19716	0.0238779	1.1062	0.12234	1.02906	0.0772908
10580169	Ccdc130	coiled-coil domain containing 130	1	0	1.19706	0.0911713	1.17459	0.190101	1.20928	0.249581
10573194	Ndufb7	NADH dehydrogenase (ubiquinone) 1 beta subcomplex, 7	1	0	1.19705	0.213533	1.28126	0.184181	1.41217	0.203408
10495539	Extl2	exostoses (multiple)-like 2	1	0	1.197	0.132414	1.15809	0.139114	1.19474	0.0574613
10502333	Gm16500	predicted gene 16500	1	0	1.19692	0.118875	1.48887	0.361985	1.3668	0.329895
10377001	Tmem220	transmembrane protein 220	1	0	1.19688	0.0620387	1.36977	0.247308	1.32679	0.303623
10517614	Fam43b|AB041806	family with sequence similarity 43, member B | hypothetical protein, MNCb-2457	1	0	1.19687	0.238872	1.34114	0.260041	1.32991	0.250095
10487643	Rpl27a|Gm5908|Gm5453|Rpl27a-ps1|Gm6378	ribosomal protein L27A | predicted gene 5908 | predicted gene 5453 | ribosomal protein L27A, pseudogene 1 | ribosomal protein L27A pseudogene	1	0	1.19686	0.20034	1.14861	0.032736	1.28172	0.141381
10441813	Snora20	small nucleolar RNA, H/ACA box 20	1	0	1.19685	0.144894	1.13137	0.0724958	1.35813	0.127239
10356712	Kif1a	kinesin family member 1A	1	0	1.19683	0.0770318	1.16283	0.187614	1.11601	0.175023
10502240	Npnt	nephronectin	1	0	1.19672	0.0517693	1.12155	0.140161	1.16698	0.169693
10595630	Gm2382|Mthfs	predicted gene 2382 | 5, 10-methenyltetrahydrofolate synthetase	1	0	1.19665	0.0927401	0.963115	0.0810604	1.01687	0.0657735
10472893	B230120H23Rik	RIKEN cDNA B230120H23 gene	1	0	1.19648	0.106903	1.1401	0.214452	1.12225	0.183666
10356271	A530032D15Rik		1	0	1.19641	0.0335213	1.21887	0.269421	1.42168	0.256487
10434664	Ndufa11	NADH dehydrogenase (ubiquinone) 1 alpha subcomplex 11	1	0	1.19632	0.170706	1.32643	0.21867	1.35755	0.117146
10488652	Defb25	defensin beta 25	1	0	1.19628	0.0390576	1.70524	0.460445	1.56319	0.506976
10374117			1	0	1.19626	0.292606	1.26486	0.325692	1.31787	0.181388
10587695	Mthfs|Gm2382	5, 10-methenyltetrahydrofolate synthetase | predicted gene 2382	1	0	1.19622	0.0924533	0.914424	0.0412081	0.968093	0.0334085
10394934			1	0	1.19612	0.0589197	1.14638	0.130466	1.1265	0.107815
10584309	BC024479		1	0	1.19611	0.186693	0.983924	0.107895	1.14515	0.0895709
10451301	Rpl11|Gm10288	ribosomal protein L11 | predicted gene 10288	1	0	1.19609	0.158278	1.2395	0.0784956	1.27332	0.0922634
10564726	Rlbp1	retinaldehyde binding protein 1	1	0	1.19595	0.104564	1.21531	0.159502	1.23784	0.17919
10379736	1100001G20Rik	RIKEN cDNA 1100001G20 gene	1	0	1.19592	0.252264	1.11702	0.0937538	1.14962	0.168052
10418991	Gcap14	granule cell antiserum positive 14	1	0	1.19558	0.173666	1.2813	0.20717	1.17341	0.157752
10601343	Magee1	melanoma antigen, family E, 1	1	0	1.19552	0.0764641	1.22791	0.145175	1.23644	0.0987526
10507471			1	0	1.19538	0.216673	1.36631	0.306388	1.58867	0.327736
10450369	Hspa1a	heat shock protein 1A	1	0	1.19527	0.0455204	1.19505	0.128607	1.36113	0.164659
10563362	Sphk2	sphingosine kinase 2	1	0	1.19514	0.17381	1.15593	0.210339	1.23346	0.277464
10511629	Gm10136|Rpl26|Gm15772	predicted pseudogene 10136 | ribosomal protein L26 | ribosomal protein L26 pseudogene	1	0	1.19499	0.210942	1.25563	0.163006	1.35483	0.0971304
10553330	Mrgprb13	MAS-related GPR, member B13	1	0	1.19497	0.126549	1.19985	0.229979	1.08254	0.132131
10387983			1	0	1.19494	0.341681	1.21624	0.109813	1.39893	0.257022
10563797	Dbx1	developing brain homeobox 1	1	0	1.19488	0.125958	1.40923	0.230819	1.27002	0.21849
10422009			1	0	1.19483	0.090436	1.07134	0.257084	1.2997	0.283985
10601593	Gm5167	predicted gene 5167	1	0	1.19461	0.28334	1.31059	0.186659	1.51457	0.257917
10556200	Rpl27a|Gm5453|Gm5908|Rpl27a-ps1	ribosomal protein L27A | predicted gene 5453 | predicted gene 5908 | ribosomal protein L27A, pseudogene 1	1	0	1.19455	0.191354	1.17992	0.0878768	1.30996	0.134237
10547151	Rpl27a|Gm5908	ribosomal protein L27A | predicted gene 5908	1	0	1.19447	0.202775	1.11347	0.0354453	1.25796	0.154553
10531420	Cxcl11	chemokine (C-X-C motif) ligand 11	1	0	1.19437	0.0804848	1.40373	0.325595	1.35361	0.228715
10537394	1110001J03Rik	RIKEN cDNA 1110001J03 gene	1	0	1.19436	0.236107	1.19035	0.173709	1.47254	0.278653
10561513	Mrps12	mitochondrial ribosomal protein S12	1	0	1.19426	0.228051	1.27284	0.209492	1.30399	0.296931
10550521	Mypop|Gm10676	Myb-related transcription factor, partner of profilin | predicted gene 10676	1	0	1.19407	0.0711071	1.25206	0.194764	1.22232	0.164386
10489235	9430008C03Rik	RIKEN cDNA 9430008C03 gene	1	0	1.19392	0.137574	1.08825	0.052277	1.53621	0.250797
10561138	Rpl37a	ribosomal protein L37a	1	0	1.19385	0.170252	1.09385	0.000909887	1.17106	0.137833
10401441	C130039O16Rik|Gm5436	RIKEN cDNA C130039O16 gene | ATP synthase, H+ transporting, mitochondrial F1 complex, O subunit pseudogene	1	0	1.19379	0.207199	1.22673	0.12689	1.37448	0.263557
10454039	Impact	imprinted and ancient	1	0	1.19379	0.162665	1.07611	0.272422	1.47183	0.484267
10480345			1	0	1.19351	0.319167	1.62055	0.69376	2.04212	0.603441
10417181	Gm10837	predicted gene 10837	1	0	1.19333	0.149527	1.54166	0.37933	1.42665	0.417051
10359446	AI848100		1	0	1.19327	0.183556	0.831507	0.193366	1.03446	0.154791
10474700	Thbs1	thrombospondin 1	1	0	1.19323	0.234323	0.835082	0.0823406	1.06426	0.154586
10576661	Itgb1	integrin beta 1 (fibronectin receptor beta)	1	0	1.19314	0.286193	1.01166	0.0912334	0.92275	0.132516
10456246			1	0	1.19306	0.276358	1.88307	0.512491	1.72982	0.427964
10507824	Oxct2b|Oxct2a	3-oxoacid CoA transferase 2B | 3-oxoacid CoA transferase 2A	1	0	1.19287	0.112236	1.44847	0.228858	1.33664	0.255388
10560103	Rps8	ribosomal protein S8	1	0	1.19286	0.235451	1.2594	0.124211	1.41101	0.235946
10474541	Nop10	NOP10 ribonucleoprotein homolog (yeast)	1	0	1.19284	0.0702192	1.21229	0.107204	1.39445	0.186645
10397715			1	0	1.19238	0.208998	1.38155	0.184299	1.53357	0.297542
10504668	E230008N13Rik	RIKEN cDNA E230008N13 gene	1	0	1.1923	0.254679	0.965045	0.0745442	1.37891	0.135917
10432677	Fignl2	fidgetin-like 2	1	0	1.19229	0.153072	1.24361	0.0568559	1.15117	0.114933
10404531	Psmg4	proteasome (prosome, macropain) assembly chaperone 4	1	0	1.19207	0.169365	1.34116	0.156888	1.53809	0.21318
10416251	Egr3	early growth response 3	1	0	1.19192	0.0508838	1.40981	0.282071	1.3682	0.285189
10360128	Rpl27	ribosomal protein L27	1	0	1.19184	0.212383	1.20801	0.102208	1.2936	0.144959
10364346	Dnmt3l	DNA (cytosine-5-)-methyltransferase 3-like	1	0	1.19174	0.017959	1.09949	0.158042	1.30114	0.180984
10453166	Cdkl4	cyclin-dependent kinase-like 4	1	0	1.19171	0.142413	1.14761	0.185147	1.23412	0.230029
10560282	Grlf1	glucocorticoid receptor DNA binding factor 1	1	0	1.19162	0.111217	1.38448	0.108453	1.50118	0.048341
10419674	Snord8	small nucleolar RNA, C/D box 8	1	0	1.1916	0.123838	1.22456	0.116879	1.22105	0.147167
10396367	Six6	sine oculis-related homeobox 6 homolog (Drosophila)	1	0	1.1916	0.0704251	1.27105	0.1111	1.24113	0.069448
10526482	Polr2j	polymerase (RNA) II (DNA directed) polypeptide J	1	0	1.19158	0.265285	1.32282	0.109261	1.46058	0.190355
10356170			1	0	1.19154	0.253551	1.39823	0.0782112	1.49729	0.275581
10579987	Scoc	short coiled-coil protein	1	0	1.19142	0.0486956	1.33048	0.455382	1.37519	0.370125
10574139	Nlrc5	NLR family, CARD domain containing 5	1	0	1.19128	0.194606	1.07109	0.114746	1.12	0.117929
10554778	Grm5	glutamate receptor, metabotropic 5	1	0	1.19124	0.0823405	1.39593	0.310351	1.44535	0.391232
10490287	Gm14407	predicted gene 14407	1	0	1.19124	0.155626	1.15636	0.0850018	1.23001	0.117168
10349239	Mki67ip	Mki67 (FHA domain) interacting nucleolar phosphoprotein	1	0	1.19108	0.0930864	1.25223	0.228637	1.57167	0.35028
10404024	Hist1h4h	histone cluster 1, H4h	1	0	1.19104	0.148864	1.37254	0.204149	1.51104	0.188973
10467425	Sorbs1	sorbin and SH3 domain containing 1	1	0	1.19094	0.126315	1.13671	0.182451	1.23755	0.31382
10498827	Fnip2	folliculin interacting protein 2	1	0	1.19089	0.507587	0.971419	0.383122	1.19987	0.677117
10472499			1	0	1.19088	0.0738695	1.41231	0.263313	1.42524	0.328242
10414366	Fbxo34	F-box protein 34	1	0	1.19077	0.0660302	1.16234	0.133737	1.24658	0.112825
10554743			1	0	1.19076	0.139476	1.04854	0.0521044	1.15921	0.180301
10577824	Letm2	leucine zipper-EF-hand containing transmembrane protein 2	1	0	1.19074	0.193307	1.18361	0.144748	1.32909	0.263239
10406646	Dmgdh	dimethylglycine dehydrogenase precursor	1	0	1.19061	0.105137	1.31339	0.285233	1.30308	0.335475
10414767	Rps19|Rps19-ps3|Gm6636	ribosomal protein S19 | ribosomal protein S19, pseudogene 3 | predicted gene 6636	1	0	1.19051	0.268637	1.27296	0.0910049	1.33722	0.189491
10551865	Alkbh6	alkB, alkylation repair homolog 6 (E. coli)	1	0	1.19045	0.0678066	1.16195	0.284508	1.17636	0.219202
10499870	Lor	loricrin	1	0	1.19037	0.0433937	1.32203	0.285156	1.29679	0.283719
10414874	Rps19|Rps19-ps3|Gm6636	ribosomal protein S19 | ribosomal protein S19, pseudogene 3 | predicted gene 6636	1	0	1.19028	0.26825	1.27348	0.0907889	1.33725	0.189243
10535898	Gm8615|Gnpda1	glucosamine-6-phosphate deaminase 1 pseudogene	1	0	1.19025	0.110429	1.09258	0.00689815	1.12347	0.147032
10567211			1	0	1.18999	0.302344	1.75039	0.523484	1.89958	0.434584
10440028	2310005G13Rik	RIKEN cDNA 2310005G13 gene	1	0	1.18999	0.135307	1.60937	0.27548	1.88582	0.393805
10466210	Ms4a6d	membrane-spanning 4-domains, subfamily A, member 6D	1	0	1.18988	0.215513	0.884217	0.121074	0.924689	0.135672
10534504	Tmem120a	transmembrane protein 120A	1	0	1.18961	0.0779618	0.881318	0.175432	0.96361	0.121068
10516948			1	0	1.18956	0.156137	1.10115	0.174809	1.12266	0.228017
10506822	Orc1	origin recognition complex, subunit 1	1	0	1.18947	0.12973	1.34788	0.266706	1.49229	0.244094
10450611	Nrm	nurim (nuclear envelope membrane protein)	1	0	1.18937	0.0869249	1.18433	0.172942	1.12712	0.158365
10455813	Lmnb1	lamin B1	1	0	1.18932	0.0878837	1.02367	0.178641	1.14393	0.182839
10367931	Ltv1	LTV1 homolog (S. cerevisiae)	1	0	1.18931	0.116318	1.15356	0.187087	1.21155	0.181561
10460221	Chka	choline kinase alpha	1	0	1.18902	0.109555	1.04067	0.026151	1.11424	0.0778804
10491915	Ccrn4l	CCR4 carbon catabolite repression 4-like (S. cerevisiae)	1	0	1.18897	0.0445302	1.27768	0.226674	1.48675	0.201136
10462603	Fas		1	0	1.18892	0.265847	0.846499	0.0618957	0.673366	0.130881
10495896	Camk2d	calcium/calmodulin-dependent protein kinase II, delta	1	0	1.1889	0.0499183	1.13722	0.0708341	1.30348	0.0887674
10477169	Id1	inhibitor of DNA binding 1	1	0	1.18888	0.032426	1.19877	0.175126	1.20701	0.164368
10385325	Pttg1	pituitary tumor-transforming gene 1	1	0	1.18886	0.0759015	1.10083	0.212815	1.19901	0.134761
10568369	Cox6a2	cytochrome c oxidase, subunit VI a, polypeptide 2	1	0	1.1888	0.0655608	1.73945	0.496577	1.75259	0.482655
10570068	Col4a2	collagen, type IV, alpha 2	1	0	1.18873	0.07593	1.44987	0.302357	1.34413	0.317481
10360377	AI607873		1	0	1.18866	0.289799	1.02851	0.137349	1.26848	0.192554
10497615	1600017P15Rik	RIKEN cDNA 1600017P15 gene	1	0	1.18866	0.160731	1.50646	0.378863	1.65265	0.409303
10592790	Hinfp	histone H4 transcription factor	1	0	1.18865	0.0675207	1.2135	0.273659	1.3508	0.302027
10363629	Pbld	phenazine biosynthesis-like protein domain containing	1	0	1.18862	0.0450779	1.49145	0.315907	1.36543	0.364795
10403076			1	0	1.18855	0.1992	1.35593	0.248973	1.33684	0.295574
10556059	Rbmxl2	RNA binding motif protein, X-linked-like 2	1	0	1.18853	0.144127	1.31463	0.300624	1.28105	0.25576
10463904			1	0	1.18841	0.155226	1.36338	0.314232	1.337	0.22816
10392012	Cdc27	cell division cycle 27 homolog (S. cerevisiae)	1	0	1.18836	0.113095	1.18394	0.244665	1.26368	0.271441
10355528	Tns1	tensin 1	1	0	1.18817	0.154719	1.50393	0.287212	1.26617	0.238568
10446131	Rpl36|Gm13611|Gm5745	ribosomal protein L36 | predicted gene 13611 | predicted gene 5745	1	0	1.18816	0.130544	1.12193	0.0270873	1.15605	0.0966947
10557450	Bola2	bolA-like 2 (E. coli)	1	0	1.18815	0.117703	1.26084	0.180456	1.2125	0.168703
10574133	Nlrc5	NLR family, CARD domain containing 5	1	0	1.18811	0.0742013	1.21625	0.217727	1.11534	0.196976
10450731			1	0	1.18805	0.163393	1.03042	0.0867227	1.06514	0.091422
10488382	Cd93	CD93 antigen	1	0	1.18798	0.41464	0.797819	0.269028	1.50432	0.922201
10447668	Gm1604b|Gm1604A	predicted gene 1604b | predicted gene 1604A	1	0	1.18795	0.0824131	1.32013	0.193502	1.29994	0.169369
10451081	Ccdc94	coiled-coil domain containing 94	1	0	1.18783	0.109666	1.46993	0.323252	1.45101	0.259999
10427303	Hoxc4	homeobox C4	1	0	1.18778	0.0507303	1.33522	0.257063	1.25053	0.237698
10577946	Prosc	proline synthetase co-transcribed	1	0	1.18776	0.187902	1.40195	0.254849	1.50772	0.303479
10606575	Gm10063	predicted gene 10063	1	0	1.18774	0.21938	1.28017	0.138804	1.44192	0.224336
10594177	Tmem202	transmembrane protein 202	1	0	1.18774	0.026344	1.16417	0.164495	1.17561	0.204953
10596070			1	0	1.18773	0.143505	1.16642	0.212238	1.34449	0.265361
10517457	Rpl11|Gm10288|Gm10036|Gm7589	ribosomal protein L11 | predicted gene 10288 | predicted gene 10036 | predicted gene 7589	1	0	1.18768	0.150962	1.21816	0.0434236	1.21747	0.0611293
10373890	Tbc1d10a	TBC1 domain family, member 10a	1	0	1.1876	0.131456	1.04999	0.137444	1.07522	0.131739
10606565	Gm10063	predicted gene 10063	1	0	1.18758	0.219264	1.27956	0.138978	1.44225	0.224524
10606571	Gm10063	predicted gene 10063	1	0	1.18752	0.21961	1.27988	0.138643	1.4418	0.224338
10366293	Csrp2	cysteine and glycine-rich protein 2	1	0	1.18727	0.0971168	1.52365	0.139058	1.43624	0.177619
10591482	Keap1	kelch-like ECH-associated protein 1	1	0	1.18726	0.111177	1.10776	0.0485892	1.17883	0.0767473
10399461			1	0	1.18724	0.226443	1.36635	0.246622	1.47589	0.348117
10470214	Kcnt1	potassium channel, subfamily T, member 1	1	0	1.18714	0.0810092	1.26208	0.122611	1.31698	0.22068
10485562	Hipk3	homeodomain interacting protein kinase 3	1	0	1.18705	0.237984	1.18551	0.103785	1.247	0.221958
10487595			1	0	1.18697	0.102449	1.23533	0.253038	1.38719	0.201644
10515416	Rps8|Gm11353|Rps8-ps1|Gm5121	ribosomal protein S8 | ribosomal protein S8 pseudogene | ribosomal protein S8, pseudogene 1 | predicted gene 5121	1	0	1.18695	0.204187	1.27015	0.142188	1.40313	0.2072
10520003	Armc10	armadillo repeat containing 10	1	0	1.18691	0.0387937	1.46045	0.200129	1.37191	0.168327
10580484	Heatr3	HEAT repeat containing 3	1	0	1.18687	0.149649	1.39899	0.260451	1.36116	0.25837
10402703	1200009I06Rik|Gm10425	RIKEN cDNA 1200009I06 gene | predicted gene 10425	1	0	1.18657	0.0574262	1.54242	0.474968	1.5593	0.506833
10401607	Pgf	placental growth factor	1	0	1.18655	0.0337385	1.30724	0.255246	1.39752	0.180493
10386123	A430005L14Rik	RIKEN cDNA A430005L14 gene	1	0	1.18649	0.119593	1.26213	0.170601	1.42608	0.227257
10389990	Epn3	epsin 3	1	0	1.18643	0.135794	1.45515	0.340994	1.42248	0.37367
10565582	Rps8|Gm11353|Rps8-ps1|Gm5121	ribosomal protein S8 | ribosomal protein S8 pseudogene | ribosomal protein S8, pseudogene 1 | predicted gene 5121	1	0	1.18634	0.216405	1.27791	0.141035	1.4293	0.20734
10364319			1	0	1.18632	0.161317	1.27707	0.186158	1.27638	0.180381
10447848	Mas1	MAS1 oncogene	1	0	1.18619	0.0187319	1.29962	0.179391	1.18426	0.241493
10595638	4930579C12Rik|Gm10634|4921528I07Rik	RIKEN cDNA 4930579C12 gene | predicted gene 10634 | RIKEN cDNA 4921528I07 gene	1	0	1.18564	0.076901	1.01567	0.0256531	0.949304	0.0375938
10486552	Lrrc57	leucine rich repeat containing 57	1	0	1.18563	0.0833793	1.17754	0.173404	1.32454	0.198718
10446592	Dlgap1	discs, large (Drosophila) homolog-associated protein 1	1	0	1.18562	0.214532	1.35957	0.18721	1.28523	0.184569
10376196	Hint1	histidine triad nucleotide binding protein 1	1	0	1.18553	0.233528	1.31389	0.132954	1.47284	0.264343
10474851	Bahd1	bromo adjacent homology domain containing 1	1	0	1.18551	0.0751743	1.1871	0.144059	1.28801	0.0945525
10517808	Padi3	peptidyl arginine deiminase, type III	1	0	1.18536	0.0762451	1.17704	0.172029	1.23525	0.128364
10426643	Prkag1	protein kinase, AMP-activated, gamma 1 non-catalytic subunit	1	0	1.18527	0.0847231	1.1393	0.317057	1.20619	0.282576
10389025	Myo1d	myosin ID	1	0	1.18513	0.228716	1.09782	0.251837	1.12261	0.316228
10542677	Etnk1	ethanolamine kinase 1	1	0	1.18512	0.08164	1.25652	0.197756	1.45744	0.321831
10442736	BC003965		1	0	1.18508	0.109153	1.36528	0.24307	1.29663	0.240091
10500089			1	0	1.18504	0.13358	1.16781	0.287194	1.24727	0.176163
10525516	Wdr66	WD repeat domain 66	1	0	1.18456	0.127671	1.20969	0.137438	1.16656	0.186442
10434052	P2rx6	purinergic receptor P2X, ligand-gated ion channel, 6	1	0	1.18449	0.0384326	1.45074	0.348277	1.41753	0.328199
10550715	Trappc6a	trafficking protein particle complex 6A	1	0	1.18438	0.165527	1.31354	0.171291	1.36123	0.158428
10466268	Olfr1418	olfactory receptor 1418	1	0	1.18432	0.00343293	1.07508	0.226438	1.2271	0.153424
10547830	Tpi1	triosephosphate isomerase 1	1	0	1.18424	0.0675529	1.1792	0.217498	1.33188	0.195443
10452213	Gtf2f1	general transcription factor IIF, polypeptide 1	1	0	1.18424	0.0345561	1.16392	0.111902	1.24	0.147958
10575144	Nip7	nuclear import 7 homolog (S. cerevisiae)	1	0	1.18417	0.118884	1.31233	0.218938	1.33413	0.255739
10416725			1	0	1.18404	0.0986653	1.41082	0.247322	1.49376	0.473091
10387807	0610010K14Rik	RIKEN cDNA 0610010K14 gene	1	0	1.18397	0.171158	1.19105	0.243397	1.29558	0.22068
10491860	Phf17	PHD finger protein 17	1	0	1.18393	0.0912969	1.354	0.294133	1.41954	0.289365
10521440	Afap1	actin filament associated protein 1	1	0	1.18388	0.0328221	1.2137	0.137663	1.25022	0.137323
10498576	Lxn	latexin	1	0	1.18377	0.0959654	1.27353	0.254483	1.44191	0.233101
10601456	Gm6377	predicted gene 6377	1	0	1.18339	0.0645409	0.936985	0.0230639	1.15057	0.10476
10577782	Htra4	HtrA serine peptidase 4	1	0	1.18316	0.0505991	1.05573	0.124607	0.974944	0.0850176
10469425	Arl5b	ADP-ribosylation factor-like 5B	1	0	1.18283	0.0247675	0.959244	0.1201	1.08501	0.081399
10458424	Taf7	TAF7 RNA polymerase II, TATA box binding protein (TBP)-associated factor	1	0	1.18254	0.194103	1.04669	0.10233	1.14161	0.0526439
10413216	4931406H21Rik	RIKEN cDNA 4931406H21 gene	1	0	1.18251	0.115748	1.13114	0.213405	1.25126	0.181826
10530128	3110047P20Rik|Gm9954	RIKEN cDNA 3110047P20 gene | predicted gene 9954	1	0	1.18247	0.136992	1.30474	0.122067	1.19782	0.149456
10519117	Prkcz	protein kinase C, zeta	1	0	1.1824	0.0868777	1.30587	0.310467	1.34254	0.356846
10491721	Spry1	sprouty homolog 1 (Drosophila)	1	0	1.1824	0.0889748	1.29846	0.179976	1.23421	0.183896
10356274	Csprs|Gm7609|Gm7592	component of Sp100-rs | predicted pseudogene 7609 | predicted gene 7592	1	0	1.18228	0.214946	1.11107	0.250713	1.19449	0.232012
10546801	Rpl36|Gm13611	ribosomal protein L36 | predicted gene 13611	1	0	1.18214	0.125576	1.145	0.037654	1.17023	0.0967085
10349510	Mir128-1	microRNA 128-1	1	0	1.18206	0.128387	1.49066	0.256473	1.52167	0.27039
10531724	Plac8	placenta-specific 8	1	0	1.18199	0.120663	1.54959	0.330552	1.45936	0.304108
10451665	Apobec2	apolipoprotein B mRNA editing enzyme, catalytic polypeptide 2	1	0	1.18197	0.177069	1.29181	0.257237	1.22863	0.218952
10504831	Sec61b	Sec61 beta subunit	1	0	1.1819	0.182922	1.33578	0.22355	1.41823	0.214013
10594426	Zwilch|Lctl	Zwilch, kinetochore associated, homolog (Drosophila) | lactase-like	1	0	1.18189	0.152147	1.2338	0.277483	1.33805	0.307672
10537645	Gm5409	predicted pseudogene 5409	1	0	1.18185	0.0450174	1.74101	0.669977	1.75767	0.662898
10347214			1	0	1.18185	0.0161344	1.43665	0.407399	1.50121	0.478835
10474483	Olfr1279	olfactory receptor 1279	1	0	1.18182	0.0643054	1.2232	0.208321	1.48	0.392115
10583929	B3gat1	beta-1,3-glucuronyltransferase 1 (glucuronosyltransferase P)	1	0	1.18177	0.121793	1.2917	0.158094	1.27649	0.17619
10377537	Chd3	chromodomain helicase DNA binding protein 3	1	0	1.18177	0.0576168	1.24857	0.207435	1.38498	0.160337
10538791	Tnip3	TNFAIP3 interacting protein 3	1	0	1.18171	0.200395	0.882513	0.138532	0.903316	0.125797
10566678	Olfr485	olfactory receptor 485	1	0	1.18149	0.0761625	1.30675	0.239978	1.32337	0.207369
10534531	Ywhag	tyrosine 3-monooxygenase/tryptophan 5-monooxygenase activation protein, gamma polypeptide	1	0	1.18144	0.215853	1.0424	0.106256	1.19353	0.194444
10477852			1	0	1.18139	0.297868	1.22246	0.238409	1.44437	0.264905
10544273	Clec5a	C-type lectin domain family 5, member a	1	0	1.18112	0.153322	1.13737	0.1376	1.10275	0.147178
10549886	Zfp264	zinc finger protein 264	1	0	1.181	0.0899103	1.37237	0.295127	1.26789	0.291229
10479270	4930591A17Rik	RIKEN cDNA 4930591A17 gene	1	0	1.18099	0.0205688	1.32434	0.19698	1.25331	0.219118
10345183	Cdk10	cyclin-dependent kinase 10	1	0	1.18069	0.214094	1.22679	0.227844	1.16218	0.245129
10371842	Uhrf1bp1l	UHRF1 (ICBP90) binding protein 1-like	1	0	1.18067	0.0311026	1.16262	0.228	1.50171	0.258709
10528523	Tomm7	translocase of outer mitochondrial membrane 7 homolog (yeast)	1	0	1.18047	0.247854	1.11235	0.0356582	1.17816	0.119296
10467420	Pdlim1	PDZ and LIM domain 1 (elfin)	1	0	1.18032	0.0482995	1.77982	0.493359	1.74206	0.412239
10476189	Mrps26	mitochondrial ribosomal protein S26	1	0	1.18014	0.0867669	1.3383	0.415012	1.49896	0.308809
10539700	Rps28	ribosomal protein S28	1	0	1.18009	0.199555	1.26117	0.0672455	1.35979	0.155649
10453573	Olfr63	olfactory receptor 63	1	0	1.17999	0.0994905	1.17549	0.117461	1.28327	0.153796
10412607	Abhd6	abhydrolase domain containing 6	1	0	1.17999	0.00526465	1.76742	0.518069	1.53772	0.470197
10441053			1	0	1.17998	0.0322124	1.17484	0.236443	1.19351	0.239557
10571739	Cdkn2aip	CDKN2A interacting protein	1	0	1.17992	0.139178	1.36745	0.299353	1.30743	0.308803
10390237	Atp5g1	ATP synthase, H+ transporting, mitochondrial F0 complex, subunit c1 (subunit 9)	1	0	1.17981	0.146845	1.12728	0.0980585	1.09008	0.0986545
10361869	Nhsl1	NHS-like 1	1	0	1.17966	0.0516151	1.32788	0.322594	1.27841	0.332746
10506714	Lrp8	low density lipoprotein receptor-related protein 8, apolipoprotein e receptor	1	0	1.17965	0.100955	1.20754	0.236636	1.24242	0.229288
10398117	Bdkrb2	bradykinin receptor, beta 2	1	0	1.17963	0.160324	1.41633	0.291707	1.33283	0.296633
10495967	Tifa	TRAF-interacting protein with forkhead-associated domain	1	0	1.1796	0.0898159	1.14948	0.0130627	1.60536	0.418766
10419160			1	0	1.17959	0.0764073	1.06444	0.182957	1.15288	0.107423
10561204	Itpkc	inositol 1,4,5-trisphosphate 3-kinase C	1	0	1.17957	0.0846968	1.07908	0.159745	1.14201	0.196714
10462363	Jak2	Janus kinase 2	1	0	1.17929	0.410254	0.957466	0.0928122	0.791794	0.0994764
10554375	Sema4b	sema domain, immunoglobulin domain (Ig), transmembrane domain (TM) and short cytoplasmic domain, (semaphorin) 4B	1	0	1.17926	0.0309688	1.28117	0.168954	1.67357	0.104924
10407316	Pelo|Gm10734	pelota homolog (Drosophila) | predicted gene 10734	1	0	1.17924	0.133672	1.33248	0.103539	1.25904	0.181864
10357788	Ppp1r15b	protein phosphatase 1, regulatory (inhibitor) subunit 15b	1	0	1.17923	0.0815546	1.14747	0.254435	1.16733	0.202218
10461906			1	0	1.17923	0.034753	1.06109	0.152011	1.26588	0.252115
10562132	Cd22	CD22 antigen	1	0	1.17907	0.110801	1.25277	0.188854	1.63742	0.182704
10450482			1	0	1.1788	0.266617	1.02053	0.0516961	1.61794	0.467015
10583732	Ldlr	low density lipoprotein receptor	1	0	1.17875	0.0287477	1.26316	0.178939	1.44695	0.0669397
10518902	Hes3	hairy and enhancer of split 3 (Drosophila)	1	0	1.17867	0.0849177	1.14059	0.133495	1.20869	0.118697
10595171	E330016A19Rik	RIKEN cDNA E330016A19 gene	1	0	1.17866	0.153544	1.14772	0.216434	1.06181	0.158563
10589846			1	0	1.17856	0.170556	1.18061	0.141596	1.4514	0.182426
10515383	Rpl36|Gm13611|Gm5745	ribosomal protein L36 | predicted gene 13611 | predicted gene 5745	1	0	1.17855	0.138862	1.18374	0.101651	1.23139	0.0760014
10363557	4930507D05Rik|Supv3l1	RIKEN cDNA 4930507D05 gene | suppressor of var1, 3-like 1 (S. cerevisiae)	1	0	1.17852	0.0969319	1.35107	0.201031	1.27646	0.20149
10419575	Ang4	angiogenin, ribonuclease A family, member 4	1	0	1.17839	0.0232314	1.2768	0.20077	1.19372	0.17461
10430489	Pla2g6	phospholipase A2, group VI	1	0	1.17834	0.131114	1.08933	0.137131	1.14162	0.191617
10436041			1	0	1.17826	0.136276	1.31796	0.178105	1.28528	0.204904
10405811	Habp4	hyaluronic acid binding protein 4	1	0	1.17823	0.0507332	1.41121	0.281414	1.25647	0.190373
10452147	Nrtn	neurturin	1	0	1.17816	0.167401	1.48855	0.353117	1.37395	0.320837
10453867	Rbbp8	retinoblastoma binding protein 8	1	0	1.17809	0.210075	1.08203	0.128796	1.19336	0.157419
10398599	Rps19|Rps19-ps3|Gm6636	ribosomal protein S19 | ribosomal protein S19, pseudogene 3 | predicted gene 6636	1	0	1.17807	0.279079	1.32057	0.140664	1.43206	0.179571
10545220	Gm16848	predicted gene, 16848	1	0	1.17803	0.325433	2.67016	0.346876	3.53531	0.444733
10351047	Cenpl	centromere protein L	1	0	1.17785	0.141006	1.1655	0.182669	1.2041	0.196642
10470248	Gpsm1	G-protein signalling modulator 1 (AGS3-like, C. elegans)	1	0	1.17781	0.0830953	1.18495	0.290863	1.19354	0.282324
10435982	Btla	B and T lymphocyte associated	1	0	1.1778	0.075276	1.42994	0.28119	1.53844	0.108834
10458816	Ticam2	toll-like receptor adaptor molecule 2	1	0	1.17776	0.0533609	1.315	0.108437	1.26953	0.133638
10573198	Dnajb1	DnaJ (Hsp40) homolog, subfamily B, member 1	1	0	1.1777	0.0725778	1.08153	0.121889	1.10526	0.0718842
10391854	1700023F06Rik	RIKEN cDNA 1700023F06 gene	1	0	1.17766	0.0563934	1.19936	0.217467	1.16409	0.183281
10525657	Denr	density-regulated protein	1	0	1.17755	0.0585624	1.05204	0.23811	0.971404	0.17863
10514300	Ifna12	interferon alpha 12	1	0	1.17755	0.178831	1.13762	0.150069	1.39674	0.410801
10387659	Nlgn2	neuroligin 2	1	0	1.17751	0.144917	1.28207	0.377211	1.44663	0.391447
10533246	Oas1g|Oas1a	2'-5' oligoadenylate synthetase 1G | 2'-5' oligoadenylate synthetase 1A	1	0	1.17747	0.035751	1.01171	0.38802	1.1777	0.431248
10378783	Rpl36|Gm13611	ribosomal protein L36 | predicted gene 13611	1	0	1.17745	0.116062	1.12234	0.0260834	1.13916	0.0854468
10606581	Rps12|Gm10063|Rps12-ps2	ribosomal protein S12 | predicted gene 10063 | ribosomal protein S12, pseudogene 2	1	0	1.17741	0.213001	1.31155	0.15345	1.43535	0.228362
10508253	Dlgap3	discs, large (Drosophila) homolog-associated protein 3	1	0	1.17735	0.0716594	1.41478	0.364659	1.36672	0.352766
10348858	Bok	BCL2-related ovarian killer protein	1	0	1.1773	0.156959	1.47697	0.315197	1.37446	0.310123
10442057	Riok2	RIO kinase 2 (yeast)	1	0	1.17724	0.167384	0.978123	0.117355	1.05971	0.141927
10405483	Prr7	proline rich 7 (synaptic)	1	0	1.17723	0.0988449	1.25106	0.221727	1.3092	0.243835
10446613	Gm16519	predicted gene, 16519	1	0	1.1771	0.190956	1.78497	0.473637	1.79212	0.546791
10434105	Scarf2	scavenger receptor class F, member 2	1	0	1.17706	0.157916	1.39309	0.28983	1.35375	0.233137
10456522	Tcf4	transcription factor 4	1	0	1.17705	0.103833	1.18959	0.108627	1.3028	0.0934148
10487321	2010106G01Rik	RIKEN cDNA 2010106G01 gene	1	0	1.17702	0.275551	1.07299	0.190604	1.0928	0.299103
10406024	Rps28	ribosomal protein S28	1	0	1.17694	0.201788	1.154	0.064081	1.25476	0.188893
10479809	Rps28	ribosomal protein S28	1	0	1.17686	0.201923	1.15415	0.0641179	1.25504	0.188888
10440419	Btg3|Gm7334	B-cell translocation gene 3 | B-cell translocation gene 3 pseudogene	1	0	1.17681	0.0919478	1.20371	0.15694	1.43724	0.277811
10401630	Acyp1	acylphosphatase 1, erythrocyte (common) type	1	0	1.17673	0.18433	1.2253	0.219188	1.31606	0.20953
10510090	Gm13103	predicted gene 13103	1	0	1.17667	0.073649	1.13882	0.132066	1.24524	0.217033
10402981	Gm900	predicted gene 900	1	0	1.17666	0.0463522	1.39464	0.192964	1.81504	0.552805
10349782	Nuak2	NUAK family, SNF1-like kinase, 2	1	0	1.1765	0.0850557	1.30868	0.243021	1.3063	0.263483
10528911			1	0	1.17642	0.188084	1.55926	0.478662	1.67507	0.490618
10472846	Pdk1	pyruvate dehydrogenase kinase, isoenzyme 1	1	0	1.17633	0.139115	1.23131	0.211072	1.41846	0.22384
10470741	Coq4|Trub2	coenzyme Q4 homolog (yeast) | TruB pseudouridine (psi) synthase homolog 2 (E. coli)	1	0	1.17621	0.123818	1.03547	0.322806	0.995887	0.334079
10545807	Spr	sepiapterin reductase	1	0	1.17605	0.0435808	1.3744	0.215819	1.34631	0.173462
10546884	Lhfpl4	lipoma HMGIC fusion partner-like protein 4	1	0	1.17596	0.0599266	1.41224	0.281464	1.43151	0.335218
10432176	Snora34	small nucleolar RNA, H/ACA box 34	1	0	1.17592	0.0190693	1.04729	0.135263	1.42467	0.086954
10581882	Ctrb1	chymotrypsinogen B1	1	0	1.1759	0.163625	1.35629	0.219922	1.25992	0.233218
10396066			1	0	1.17586	0.17077	1.17216	0.100836	1.30364	0.177038
10360018	Fcrla	Fc receptor-like A	1	0	1.17585	0.209782	1.71358	0.232644	1.75312	0.240096
10426648	Rpl36|Gm13611|Gm8973	ribosomal protein L36 | predicted gene 13611 | predicted gene 8973	1	0	1.17579	0.145854	1.15107	0.0233324	1.17731	0.115767
10400704			1	0	1.1757	0.170613	1.17256	0.101093	1.30364	0.177042
10578964	1810029B16Rik	RIKEN cDNA 1810029B16 gene	1	0	1.17565	0.0744764	1.21681	0.175536	1.22808	0.162613
10473190	Dnajc10	DnaJ (Hsp40) homolog, subfamily C, member 10	1	0	1.17535	0.239895	1.11635	0.139821	1.06418	0.107414
10346069			1	0	1.17531	0.105389	1.34012	0.269643	1.32692	0.192938
10439566	Atp6v1a	ATPase, H+ transporting, lysosomal V1 subunit A	1	0	1.17527	0.201494	0.980621	0.200143	1.19238	0.348905
10549875	Olfr1350	olfactory receptor 1350	1	0	1.17518	0.0665307	1.43368	0.279882	1.39312	0.233778
10436783	Sod1	superoxide dismutase 1, soluble	1	0	1.17513	0.0380968	1.22528	0.0283983	1.1022	0.0735153
10577996	Unc5d	unc-5 homolog D (C. elegans)	1	0	1.17511	0.0755549	1.31343	0.292098	1.32793	0.208919
10600988	Awat1	acyl-CoA wax alcohol acyltransferase 1	1	0	1.17498	0.139489	0.974717	0.0621858	1.02823	0.13571
10505198	Rod1	ROD1 regulator of differentiation 1 (S. pombe)	1	0	1.17495	0.187509	1.35393	0.31924	1.34198	0.234984
10493548	Pmvk	phosphomevalonate kinase	1	0	1.17495	0.086616	1.11569	0.164023	1.13162	0.156517
10495933	4930422G04Rik	RIKEN cDNA 4930422G04 gene	1	0	1.17495	0.185819	1.29836	0.212543	1.40605	0.231085
10391100	Atp5g1	ATP synthase, H+ transporting, mitochondrial F0 complex, subunit c1 (subunit 9)	1	0	1.17494	0.163593	1.10944	0.0806958	1.06862	0.0999493
10425207	H1f0	H1 histone family, member 0	1	0	1.17487	0.0931454	1.20827	0.206387	1.32838	0.200521
10555460	Stard10	START domain containing 10	1	0	1.17479	0.0227479	1.11204	0.191006	1.12805	0.161801
10586993	Pygo1	pygopus 1	1	0	1.17471	0.0821457	1.22698	0.178692	1.22701	0.123938
10361787			1	0	1.17469	0.132169	1.31317	0.255632	1.29886	0.191282
10528544	Rpl11|Gm10288|Gm10036	ribosomal protein L11 | predicted gene 10288 | predicted gene 10036	1	0	1.17465	0.19189	1.2584	0.116433	1.34055	0.132137
10579296	2810428I15Rik	RIKEN cDNA 2810428I15 gene	1	0	1.17446	0.185286	1.16094	0.165756	1.23708	0.216565
10397244	Rnf113a2	ring finger protein 113A2	1	0	1.17444	0.105803	1.15482	0.260376	1.32431	0.29238
10607832	Rab9	RAB9, member RAS oncogene family	1	0	1.17443	0.147879	1.5133	0.424624	1.48793	0.67131
10355668	Mir375	microRNA 375	1	0	1.17442	0.255804	1.5337	0.313218	1.35936	0.293463
10425161	Lgals1	lectin, galactose binding, soluble 1	1	0	1.17442	0.165089	1.34082	0.317792	1.50588	0.363469
10376796	Grap	GRB2-related adaptor protein	1	0	1.17435	0.137904	0.879439	0.116072	0.787341	0.0478798
10586227	Dennd4a	DENN/MADD domain containing 4A	1	0	1.17428	0.0383073	1.05288	0.139819	1.27234	0.162919
10422234			1	0	1.17409	0.231029	1.46724	0.382263	1.53884	0.378045
10543065			1	0	1.17403	0.15199	1.10421	0.231692	1.52104	0.173215
10398332	Mir673	microRNA 673	1	0	1.17398	0.0518875	1.2503	0.165794	1.27624	0.263555
10522800			1	0	1.17397	0.0746524	1.41853	0.267867	1.55186	0.164222
10390299	Pnpo	pyridoxine 5'-phosphate oxidase	1	0	1.1738	0.0334538	1.03387	0.211691	1.17056	0.245846
10460666	Ltbp3	latent transforming growth factor beta binding protein 3	1	0	1.1738	0.0927634	1.4877	0.339139	1.30757	0.273426
10528864	Cnpy1	canopy 1 homolog (zebrafish)	1	0	1.17372	0.0628732	1.26499	0.244472	1.33699	0.279198
10479215	Rps8|Rps8-ps1|Gm11353	ribosomal protein S8 | ribosomal protein S8, pseudogene 1 | ribosomal protein S8 pseudogene	1	0	1.17347	0.211835	1.31505	0.17013	1.41898	0.201129
10445983	Ccdc94	coiled-coil domain containing 94	1	0	1.17338	0.085415	1.12383	0.155069	1.12258	0.120542
10424416			1	0	1.17338	0.0489151	1.40322	0.312187	1.36111	0.42539
10603700			1	0	1.17334	0.252914	1.15455	0.0434181	1.38725	0.223091
10410309			1	0	1.17327	0.22623	0.969719	0.235175	0.947165	0.281308
10429970	Adck5|Gm10869	aarF domain containing kinase 5 | predicted gene 10869	1	0	1.17324	0.167278	1.57636	0.520221	1.45048	0.404014
10387483	Efnb3	ephrin B3	1	0	1.17323	0.13031	1.30328	0.261435	1.19191	0.205658
10516481	Gja4	gap junction protein, alpha 4	1	0	1.17316	0.0642137	1.3091	0.237702	1.26923	0.263133
10463138	Dppa2|Gm9788	developmental pluripotency associated 2 | developmental pluripotency associated 2 pseudogene	1	0	1.17314	0.180335	0.987204	0.237868	1.05992	0.216784
10581547	Nob1	NIN1/RPN12 binding protein 1 homolog (S. cerevisiae)	1	0	1.17311	0.0670192	1.45954	0.293442	1.45603	0.288773
10456887	Loxhd1	lipoxygenase homology domains 1	1	0	1.1731	0.079463	1.40603	0.325222	1.38377	0.281806
10447629	Tagap1	T-cell activation GTPase activating protein 1 | T-cell activation Rho GTPase-activating protein	1	0	1.17298	0.0148338	1.16778	0.161589	1.06809	0.199587
10544084	Zc3hav1l	zinc finger CCCH-type, antiviral 1-like	1	0	1.17279	0.0529545	1.39315	0.302587	1.48257	0.236184
10437664	Dexi	dexamethasone-induced transcript	1	0	1.17254	0.0744256	1.3051	0.211775	1.31864	0.245391
10496919	Usp33	ubiquitin specific peptidase 33	1	0	1.17253	0.16739	1.27571	0.185749	1.41893	0.264991
10354741	Rftn2|Gm10561	raftlin family member 2 | predicted gene 10561	1	0	1.17245	0.0506972	1.26555	0.238209	1.31754	0.293267
10417933	Myoz1	myozenin 1	1	0	1.17242	0.118532	1.36012	0.238608	1.37454	0.301904
10544499	Cul1	cullin 1	1	0	1.17237	0.0608847	1.43917	0.417826	1.50961	0.467406
10539135	Capg	capping protein (actin filament), gelsolin-like	1	0	1.17235	0.0871051	0.987218	0.116315	1.04642	0.0729287
10585834	6030419C18Rik	RIKEN cDNA 6030419C18 gene	1	0	1.17229	0.128303	1.32029	0.216462	1.24801	0.243251
10415156			1	0	1.17226	0.0712979	1.24276	0.276061	1.19809	0.193041
10419814	Cdh24	cadherin-like 24	1	0	1.17223	0.0671271	1.25244	0.190952	1.21293	0.250095
10346790	Ctla4	cytotoxic T-lymphocyte-associated protein 4	1	0	1.17218	0.0570835	1.21414	0.09807	1.31858	0.100082
10344966	Ly96	lymphocyte antigen 96	1	0	1.17211	0.170335	1.35233	0.473062	1.04493	0.175832
10520288	Galnt11	UDP-N-acetyl-alpha-D-galactosamine:polypeptide N-acetylgalactosaminyltransferase 11	1	0	1.17208	0.0545317	0.90513	0.153167	1.0095	0.221996
10422500	Gm5089	predicted gene 5089	1	0	1.17203	0.0365506	1.3224	0.274052	1.37919	0.397013
10545859	Egr4	early growth response 4	1	0	1.17203	0.0880436	1.33433	0.275447	1.41113	0.291749
10497337	Car1	carbonic anhydrase 1	1	0	1.17194	0.0991663	1.24693	0.149085	1.45019	0.221371
10383887	Uqcr10	ubiquinol-cytochrome c reductase, complex III subunit X	1	0	1.17189	0.283928	1.02929	0.124105	1.14315	0.177805
10558535	Gpr123	G protein-coupled receptor 123	1	0	1.17185	0.0896063	1.33318	0.307083	1.37765	0.294124
10516932	Sesn2	sestrin 2	1	0	1.17184	0.272728	0.871651	0.116494	1.07473	0.270792
10410641	Lrrc14b	leucine rich repeat containing 14B	1	0	1.17182	0.0277819	1.27114	0.289159	1.41829	0.313767
10447729	Qk	quaking	1	0	1.17182	0.113383	1.36156	0.270365	1.36365	0.242023
10565794	Serpinh1	serine (or cysteine) peptidase inhibitor, clade H, member 1	1	0	1.1718	0.0332993	1.20922	0.126667	1.20028	0.161198
10440977	Atp5o	ATP synthase, H+ transporting, mitochondrial F1 complex, O subunit	1	0	1.17168	0.147319	1.19253	0.06228	1.26395	0.157944
10471358	Rpl36|Gm13611|Gm5745	ribosomal protein L36 | predicted gene 13611 | predicted gene 5745	1	0	1.17165	0.119225	1.13233	0.00770643	1.15386	0.0764367
10402294	Moap1|LOC100233175	modulator of apoptosis 1 | hypothetical protein LOC100233175	1	0	1.17149	0.0231555	1.21006	0.251186	1.27816	0.208078
10545436	Elmod3	ELMO/CED-12 domain containing 3	1	0	1.17144	0.0821197	1.28458	0.292197	1.32914	0.244296
10526098	Scand3	SCAN domain containing 3	1	0	1.17137	0.146862	1.62212	0.325866	1.57665	0.429255
10558754	Athl1	ATH1, acid trehalase-like 1 (yeast)	1	0	1.17133	0.20226	1.11373	0.256736	1.21523	0.329148
10521913	Rbpj	recombination signal binding protein for immunoglobulin kappa J region	1	0	1.17122	0.295254	1.00536	0.0786821	0.994742	0.185603
10422776	Phb	prohibitin	1	0	1.17105	0.130269	1.10896	0.0681748	1.02384	0.0652041
10429666	Pycrl	pyrroline-5-carboxylate reductase-like	1	0	1.17105	0.139201	1.43796	0.246413	1.48379	0.285
10581363	Cenpt	centromere protein T	1	0	1.17088	0.0651911	1.27113	0.0950649	1.40086	0.114873
10546337			1	0	1.17084	0.184218	1.35831	0.385687	1.6681	0.301835
10596664	Cyb561d2	cytochrome b-561 domain containing 2	1	0	1.17082	0.0779484	1.37829	0.183595	1.37773	0.244129
10432571	2310068J16Rik	RIKEN cDNA 2310068J16 gene	1	0	1.17077	0.120412	1.39901	0.395677	1.5543	0.448136
10371672	Gm4925	predicted gene 4925	1	0	1.17072	0.0803914	1.26299	0.236906	1.32308	0.216968
10382254	9930022D16Rik	RIKEN cDNA 9930022D16 gene	1	0	1.17068	0.14051	1.19293	0.222148	1.20747	0.202122
10407481	Pfkp	phosphofructokinase, platelet	1	0	1.17057	0.210023	1.00618	0.0821822	1.20058	0.236235
10380189	Mks1	Meckel syndrome, type 1	1	0	1.17053	0.0660627	1.33286	0.300628	1.37422	0.232896
10418812	1700024G13Rik	RIKEN cDNA 1700024G13 gene	1	0	1.17049	0.0682022	1.32892	0.187489	1.29383	0.190281
10607330	Fam120c|A230072E10Rik	family with sequence similarity 120, member C | RIKEN cDNA A230072E10 gene	1	0	1.17045	0.20859	1.24254	0.172181	1.2321	0.199982
10601539			1	0	1.17044	0.0395981	1.20869	0.238039	1.30295	0.140342
10571128	Prosc	proline synthetase co-transcribed	1	0	1.17025	0.0906177	1.08666	0.141384	1.22927	0.166436
10409779	4921517D22Rik	RIKEN cDNA 4921517D22 gene	1	0	1.17012	0.0763627	1.32525	0.244298	1.34348	0.244847
10479174	Rps8|Rps8-ps1|Gm11353	ribosomal protein S8 | ribosomal protein S8, pseudogene 1 | ribosomal protein S8 pseudogene	1	0	1.17011	0.227758	1.28255	0.154261	1.41196	0.211028
10514329	Ifnz|Gm13290|Gm13275	interferon zeta | predicted gene 13290 | predicted gene 13275	1	0	1.17011	0.1477	1.53139	0.354099	1.59762	0.379453
10525381	Vps29	vacuolar protein sorting 29 (S. pombe)	1	0	1.17006	0.0713245	1.09796	0.0541238	1.09579	0.0952764
10427159	Gm9918	predicted gene 9918	1	0	1.17005	0.0974943	1.25076	0.174341	1.3117	0.300334
10549862	Olfr1344|Gm16532	olfactory receptor 1344 | predicted gene, 16532	1	0	1.17001	0.0535844	1.32138	0.189304	1.28389	0.258017
10479187	Rps8|Rps8-ps1|Gm11353	ribosomal protein S8 | ribosomal protein S8, pseudogene 1 | ribosomal protein S8 pseudogene	1	0	1.17	0.227738	1.2823	0.154215	1.41078	0.211472
10436106	C330027C09Rik	RIKEN cDNA C330027C09 gene	1	0	1.16996	0.0915167	1.19991	0.245264	1.50816	0.303113
10375002	Cpeb4	cytoplasmic polyadenylation element binding protein 4	1	0	1.16995	0.178876	1.08649	0.16248	1.02827	0.186146
10462130	Fam122a	family with sequence similarity 122, member A	1	0	1.16984	0.0487224	1.13181	0.113143	1.12351	0.06626
10416110	Gm5464	predicted gene 5464	1	0	1.1698	0.112175	1.33237	0.311825	1.32974	0.323084
10345620	Mrpl30	mitochondrial ribosomal protein L30	1	0	1.16964	0.150879	1.16204	0.110599	1.29478	0.177745
10508770	Gm13033	prostaglandin-endoperoxide synthase 2 pseudogene	1	0	1.16962	0.0608746	1.29353	0.258591	1.48804	0.292796
10461640			1	0	1.16959	0.155399	1.33073	0.255004	1.33644	0.232028
10427814	Golph3	golgi phosphoprotein 3	1	0	1.16946	0.214656	1.21583	0.206657	1.42151	0.17753
10477042	Angpt4	angiopoietin 4	1	0	1.16945	0.0796597	1.43123	0.353886	1.37852	0.306271
10469693			1	0	1.16942	0.079547	1.13382	0.153115	1.16631	0.138935
10380859	Cdk12	cyclin-dependent kinase 12	1	0	1.16916	0.0782778	1.16143	0.156081	1.03715	0.212083
10542297	Loh12cr1	loss of heterozygosity, 12, chromosomal region 1 homolog (human)	1	0	1.169	0.0872605	1.3955	0.345122	1.43389	0.337039
10596200	Tmem108	transmembrane protein 108	1	0	1.16899	0.14965	1.18849	0.0563917	1.48984	0.195114
10386007	Slc36a3	solute carrier family 36 (proton/amino acid symporter), member 3	1	0	1.16897	0.0568332	1.28769	0.231619	1.28393	0.286817
10370603	Odf3l2	outer dense fiber of sperm tails 3-like 2	1	0	1.16886	0.108713	1.24998	0.152822	1.21462	0.168892
10411593	Serf1	small EDRK-rich factor 1	1	0	1.16884	0.176313	1.35022	0.285573	1.28167	0.23521
10572591	Ocel1	occludin/ELL domain containing 1	1	0	1.16873	0.113867	1.27826	0.304939	1.37478	0.233134
10383025	C1qtnf1	C1q and tumor necrosis factor related protein 1	1	0	1.16868	0.0840197	1.47093	0.327858	1.35043	0.3266
10561055	Ceacam2	carcinoembryonic antigen-related cell adhesion molecule 2	1	0	1.16864	0.156133	1.3161	0.204215	1.47199	0.265593
10436232	Rpl24	ribosomal protein L24	1	0	1.16842	0.143669	1.04758	0.0838924	1.19544	0.127872
10466200	Ms4a7	membrane-spanning 4-domains, subfamily A, member 7	1	0	1.16841	0.0579761	1.07295	0.0949599	1.05508	0.0808164
10548661			1	0	1.16837	0.090751	1.16655	0.147063	1.13007	0.115037
10603310	Mir532	microRNA 532	1	0	1.16825	0.0336444	1.26385	0.112754	1.18969	0.0908175
10561706	2200002D01Rik|Yif1b	RIKEN cDNA 2200002D01 gene | Yip1 interacting factor homolog B (S. cerevisiae)	1	0	1.16824	0.0913261	1.3833	0.385546	1.33839	0.307023
10416533	Ccdc122	coiled-coil domain containing 122	1	0	1.16818	0.0905934	1.02206	0.0207764	1.01426	0.0999001
10363346	Ankrd57	ankyrin repeat domain 57	1	0	1.16818	0.0605282	1.07014	0.0880568	1.08274	0.0148058
10547664	Clec4e	C-type lectin domain family 4, member e	1	0	1.16801	0.140332	0.852112	0.0964171	0.900555	0.102985
10563712	Mrgpra2a|Mrgpra2b	MAS-related GPR, member A2A | MAS-related GPR, member A2B	1	0	1.16799	0.062734	1.09537	0.0321152	1.2741	0.0586294
10573110			1	0	1.16797	0.0920486	1.2648	0.269019	1.36159	0.217133
10466818	Cbwd1	COBW domain containing 1	1	0	1.16792	0.0999813	1.21604	0.197573	1.38634	0.201544
10376733	Map2k3	mitogen-activated protein kinase kinase 3	1	0	1.16791	0.153839	0.868777	0.0625233	0.901288	0.131098
10545235			1	0	1.16791	0.188414	3.8665	2.26183	4.66809	3.17604
10381298	Ramp2	receptor (calcitonin) activity modifying protein 2	1	0	1.1679	0.0880201	1.24659	0.190351	1.31919	0.250024
10360934	Rrp15	ribosomal RNA processing 15 homolog (S. cerevisiae)	1	0	1.16789	0.0993907	1.15015	0.141773	1.33417	0.11249
10400795	Sav1	salvador homolog 1 (Drosophila)	1	0	1.16787	0.0331359	1.33744	0.147964	1.40996	0.0422914
10559590	Ptprh	protein tyrosine phosphatase, receptor type, H	1	0	1.16785	0.113739	1.32111	0.188383	1.20159	0.168058
10584698	Nlrx1	NLR family member X1	1	0	1.16781	0.0834915	1.36476	0.246266	1.28078	0.18477
10571741			1	0	1.16778	0.114977	1.19459	0.151186	1.16711	0.147482
10484920	Ptpmt1	protein tyrosine phosphatase, mitochondrial 1	1	0	1.16778	0.0340263	1.14098	0.11752	1.23777	0.0866832
10605429			1	0	1.16774	0.185659	1.36081	0.223175	1.4351	0.235431
10487886	Adra1d	adrenergic receptor, alpha 1d	1	0	1.16774	0.0957987	1.1148	0.0720723	1.17573	0.138186
10387257	Alox8	arachidonate 8-lipoxygenase	1	0	1.16765	0.0843899	1.45179	0.193555	1.34748	0.199338
10601335	2610029G23Rik	RIKEN cDNA 2610029G23 gene	1	0	1.16765	0.0602684	1.21292	0.225656	1.4381	0.358398
10579508	Ano8|Dda1	anoctamin 8 | DET1 and DDB1 associated 1	1	0	1.16761	0.0877445	1.31692	0.306968	1.39274	0.306097
10440393	Samsn1	SAM domain, SH3 domain and nuclear localization signals, 1	1	0	1.16753	0.126263	0.893805	0.0936862	0.980023	0.0249502
10534140	0610007L01Rik|Gm6598	RIKEN cDNA 0610007L01 gene | predicted gene 6598	1	0	1.16749	0.147771	1.04471	0.0944046	1.11687	0.135205
10508405	Tmem54	transmembrane protein 54	1	0	1.16746	0.050438	1.39306	0.343074	1.33218	0.298905
10402560	A130014H13Rik	RIKEN cDNA A130014H13 gene	1	0	1.16741	0.131543	1.37383	0.235944	1.38652	0.288907
10555254	Mir326	microRNA 326	1	0	1.16733	0.104972	1.37395	0.312993	1.4563	0.337787
10347662	Tmem198	transmembrane protein 198	1	0	1.16724	0.120398	1.27587	0.174843	1.26289	0.174114
10354737			1	0	1.16718	0.0730692	1.19049	0.0814904	1.23838	0.145473
10538352			1	0	1.1671	0.0805973	1.49489	0.316768	1.42119	0.295355
10458086			1	0	1.16707	0.29608	1.21863	0.219267	1.47293	0.244865
10454059			1	0	1.16699	0.0789647	1.33216	0.36784	1.4494	0.310376
10360147	Refbp2	RNA and export factor binding protein 2	1	0	1.16684	0.149936	1.24257	0.110498	1.16549	0.0671988
10445875	Btg3|Gm7334	B-cell translocation gene 3 | B-cell translocation gene 3 pseudogene	1	0	1.16684	0.0893956	1.16021	0.132118	1.38132	0.259763
10549871	Olfr1346	olfactory receptor 1346	1	0	1.1668	0.0286462	1.37645	0.323568	1.18234	0.180719
10573996	Amfr	autocrine motility factor receptor	1	0	1.1668	0.100522	1.24112	0.239736	1.29878	0.248026
10364222	Ftcd	formiminotransferase cyclodeaminase	1	0	1.16664	0.12542	1.38153	0.244237	1.37384	0.276951
10397642			1	0	1.16663	0.187495	1.53127	0.445221	1.73513	0.516839
10599976	Mtm1	X-linked myotubular myopathy gene 1	1	0	1.1666	0.228621	1.14753	0.202404	1.2131	0.236757
10484987	Nr1h3	nuclear receptor subfamily 1, group H, member 3	1	0	1.16658	0.0876089	1.16441	0.198476	1.2801	0.208287
10495107	Adora3	adenosine A3 receptor	1	0	1.16652	0.0821762	1.71726	0.39059	1.65108	0.513938
10349634			1	0	1.16649	0.0880637	1.24477	0.211556	1.24438	0.181017
10510991	Morn1	MORN repeat containing 1	1	0	1.16644	0.0918102	1.31605	0.189702	1.29565	0.121161
10444717	D17H6S53E	DNA segment, Chr 17, human D6S53E	1	0	1.16643	0.124787	1.22442	0.156999	1.19922	0.225874
10574423			1	0	1.1663	0.142907	1.57002	0.422654	1.5327	0.429705
10424559	Khdrbs3	KH domain containing, RNA binding, signal transduction associated 3	1	0	1.16614	0.022567	1.24832	0.270482	1.24625	0.273947
10441161	Hmgn1	high mobility group nucleosomal binding domain 1	1	0	1.16614	0.187475	1.3306	0.15366	1.40483	0.264204
10541279	Bcl2l13	BCL2-like 13 (apoptosis facilitator)	1	0	1.16612	0.130375	0.979808	0.137648	0.979004	0.115519
10574023	Mt2	metallothionein 2	1	0	1.16608	0.156184	1.29255	0.176134	1.34029	0.091222
10510516	Slc2a5	solute carrier family 2 (facilitated glucose transporter), member 5	1	0	1.166	0.0405772	1.47523	0.250517	1.462	0.192596
10420853	Pnoc	prepronociceptin	1	0	1.16589	0.100634	1.38252	0.26655	1.41097	0.294506
10526427	Dtx2	deltex 2 homolog (Drosophila)	1	0	1.16584	0.0449429	1.10038	0.0614195	1.22443	0.0446138
10384458	Plek	pleckstrin	1	0	1.16582	0.156649	0.986433	0.0776036	1.09884	0.143278
10377851	Psmb6	proteasome (prosome, macropain) subunit, beta type 6	1	0	1.16581	0.117056	1.09586	0.106141	1.09538	0.150119
10556082	Ppfibp2	PTPRF interacting protein, binding protein 2 (liprin beta 2)	1	0	1.1658	0.111034	1.2125	0.171672	1.15932	0.166633
10475845	Acoxl	acyl-Coenzyme A oxidase-like	1	0	1.16575	0.021741	1.26127	0.325822	1.25108	0.324139
10371981	Snrpf|Ccdc38	small nuclear ribonucleoprotein polypeptide F | coiled-coil domain containing 38	1	0	1.16567	0.146643	1.3257	0.168103	1.38588	0.266425
10536499	Cav1	caveolin 1, caveolae protein	1	0	1.16563	0.0670928	1.19982	0.13389	1.21532	0.146748
10533594	Morn3|LOC100047953	MORN repeat containing 3 | MORN repeat-containing protein 3-like	1	0	1.16552	0.0798061	1.13864	0.112495	1.14268	0.138991
10478409	Pkig	protein kinase inhibitor, gamma	1	0	1.16551	0.140245	1.23974	0.13473	1.25445	0.212582
10404336			1	0	1.16545	0.0384244	1.27524	0.274253	1.23121	0.268116
10346551	Cflar	CASP8 and FADD-like apoptosis regulator	1	0	1.16541	0.193332	0.889703	0.0645892	0.884704	0.120552
10488256	Ovol2	ovo-like 2 (Drosophila)	1	0	1.16534	0.0468667	1.34048	0.290068	1.27434	0.309401
10588936	Ccdc71	coiled-coil domain containing 71	1	0	1.16532	0.141263	1.2342	0.201746	1.29445	0.321387
10556242			1	0	1.16531	0.134903	1.22017	0.208078	1.80331	0.493185
10500333	Hist2h4	histone cluster 2, H4	1	0	1.16529	0.136048	1.40181	0.276161	1.53833	0.209414
10425082	Kctd17	potassium channel tetramerisation domain containing 17	1	0	1.16518	0.171102	1.54957	0.353875	1.43805	0.364192
10430247	Txn2	thioredoxin 2	1	0	1.16509	0.0635833	1.36178	0.23867	1.45897	0.283727
10539156	Gm15401	predicted gene 15401	1	0	1.16507	0.0282431	1.33159	0.239942	1.25275	0.254722
10430458	Sox10	SRY-box containing gene 10	1	0	1.16503	0.138938	1.47926	0.311206	1.35674	0.274149
10386539			1	0	1.16495	0.132378	1.42485	0.418951	1.43652	0.450289
10518069	Efhd2	EF hand domain containing 2	1	0	1.16493	0.0934575	1.10306	0.172616	1.15858	0.228578
10402783	Ahnak2	AHNAK nucleoprotein 2	1	0	1.16491	0.125707	1.29712	0.300489	1.44096	0.372482
10498595	Snrpd2|Gm10120|Gm5449	small nuclear ribonucleoprotein D2 | predicted gene 10120 | small nuclear ribonucleoprotein D2 pseudogene	1	0	1.16488	0.219437	1.14938	0.0748742	1.29163	0.235954
10444218			1	0	1.16487	0.108463	1.2619	0.207817	1.24607	0.214676
10563728			1	0	1.16487	0.203329	1.14809	0.0911844	1.11908	0.179299
10490256	Rps8|Rps8-ps1|Gm11353	ribosomal protein S8 | ribosomal protein S8, pseudogene 1 | ribosomal protein S8 pseudogene	1	0	1.16481	0.219984	1.29262	0.157063	1.41575	0.200647
10605493	Prrg1	proline rich Gla (G-carboxyglutamic acid) 1	1	0	1.16478	0.156949	1.45241	0.465753	1.5628	0.502656
10606730	Armcx6	armadillo repeat containing, X-linked 6	1	0	1.16477	0.0623587	1.3347	0.232194	1.3611	0.205548
10403934	Isca1|AK157302	iron-sulfur cluster assembly 1 homolog (S. cerevisiae) | cDNA sequence AK157302	1	0	1.16474	0.133398	1.16779	0.325828	1.23515	0.282672
10607870	Tlr7	toll-like receptor 7	1	0	1.16464	0.230817	0.905534	0.175127	1.16131	0.393827
10583203	Phxr4	per-hexamer repeat gene 4	1	0	1.16453	0.136053	1.40337	0.122475	1.47633	0.0806831
10439068	Osta	organic solute transporter alpha	1	0	1.16452	0.0508819	1.32587	0.240726	1.35859	0.282817
10403052			1	0	1.16439	0.225996	1.77347	0.962534	2.02014	0.983472
10599514	Bcorl1	BCL6 co-repressor-like 1	1	0	1.16439	0.19073	1.24323	0.140877	1.06913	0.240428
10432695	Krt83|Krt81|5430421N21Rik	keratin 83 | keratin 81 | RIKEN cDNA 5430421N21 gene	1	0	1.16439	0.0230092	1.28945	0.316766	1.28496	0.374746
10418796	Dph3	DPH3 homolog (KTI11, S. cerevisiae)	1	0	1.1643	0.0509736	1.17505	0.242967	1.25055	0.212507
10458226	Hspa9	heat shock protein 9	1	0	1.16429	0.188148	1.29083	0.165534	1.3315	0.238394
10452709	Ndc80	NDC80 homolog, kinetochore complex component (S. cerevisiae)	1	0	1.16411	0.0430154	1.31218	0.185012	1.48947	0.164769
10523281	Sept11	septin 11	1	0	1.1641	0.0545779	1.46782	0.13871	1.42959	0.132463
10390936	Krtap4-6	keratin associated protein 4-6	1	0	1.16406	0.100568	1.3668	0.279443	1.43487	0.387482
10525880	Fam101a	family with sequence similarity 101, member A	1	0	1.16397	0.124079	1.35291	0.262476	1.24259	0.169613
10583529	Icam4	intercellular adhesion molecule 4, Landsteiner-Wiener blood group	1	0	1.16393	0.0943915	1.14999	0.177224	1.21658	0.183583
10375880	Nhp2	NHP2 ribonucleoprotein homolog (yeast)	1	0	1.16388	0.169234	1.10435	0.289935	1.25604	0.331561
10584584	Bsx	brain specific homeobox	1	0	1.16375	0.0373398	1.2857	0.300357	1.35578	0.303793
10502076			1	0	1.16368	0.141264	1.05305	0.10798	1.08783	0.106516
10416485	Siah3	seven in absentia homolog 3 (Drosophila)	1	0	1.16358	0.0790083	1.35665	0.344573	1.50853	0.294441
10526215	Rps28	ribosomal protein S28	1	0	1.16354	0.187671	1.33086	0.121708	1.4249	0.158864
10597513			1	0	1.16354	0.150241	1.39852	0.31829	1.49117	0.33133
10421694			1	0	1.16351	0.0341854	1.3538	0.175437	1.29907	0.179325
10592467	Olfr984	olfactory receptor 984	1	0	1.16346	0.0277705	1.2817	0.23009	1.28296	0.212853
10564573	Chd2	chromodomain helicase DNA binding protein 2	1	0	1.16341	0.18817	1.07277	0.0150308	1.13194	0.0325084
10506781	2010305A19Rik	RIKEN cDNA 2010305A19 gene	1	0	1.16338	0.0457505	1.31849	0.139351	1.26119	0.203388
10431635			1	0	1.16337	0.0375601	1.09764	0.166217	1.23126	0.260162
10571248	5930422O12Rik	RIKEN cDNA 5930422O12 gene	1	0	1.16329	0.027122	1.35658	0.264975	1.32676	0.272353
10428157	Rnf19a	ring finger protein 19A	1	0	1.16328	0.185114	1.01019	0.0333434	0.973214	0.0813643
10461594	Ms4a4c	membrane-spanning 4-domains, subfamily A, member 4C	1	0	1.16314	0.0970937	1.01753	0.294217	0.952709	0.146986
10377605	1810027O10Rik	RIKEN cDNA 1810027O10 gene	1	0	1.16313	0.134017	1.22506	0.214073	1.53637	0.31188
10412650	Kctd6	potassium channel tetramerisation domain containing 6	1	0	1.16313	0.0814547	1.19145	0.126797	1.34571	0.20863
10353522	Gm6420	predicted gene 6420	1	0	1.1631	0.23732	1.34775	0.21683	1.21564	0.141042
10450101	Mir219-1	microRNA 219-1	1	0	1.16304	0.137901	1.35806	0.197022	1.34239	0.151962
10361771	Plagl1	pleiomorphic adenoma gene-like 1	1	0	1.16292	0.166705	1.05803	0.101166	1.21583	0.196525
10494428	Txnip	thioredoxin interacting protein	1	0	1.1629	0.144784	1.1238	0.0430771	1.28987	0.203952
10551401	Ttc9b	tetratricopeptide repeat domain 9B	1	0	1.16288	0.0852989	1.35898	0.220029	1.4106	0.257965
10350331	Zfp281	zinc finger protein 281	1	0	1.16283	0.254355	1.15551	0.137633	1.3196	0.153651
10434144	Rtn4r	reticulon 4 receptor	1	0	1.16268	0.0458146	1.33545	0.23525	1.29813	0.273619
10376564	Med9	mediator of RNA polymerase II transcription, subunit 9 homolog (yeast)	1	0	1.16266	0.0552747	1.2135	0.108492	1.3221	0.180961
10361669	Katna1	katanin p60 (ATPase-containing) subunit A1	1	0	1.16261	0.0910942	1.05844	0.104898	1.09607	0.0217772
10360920	Tgfb2	transforming growth factor, beta 2	1	0	1.16258	0.0887342	1.20442	0.138383	1.3217	0.239226
10527475	Zfp655	zinc finger protein 655	1	0	1.16257	0.0694913	1.27489	0.289837	1.2659	0.26458
10430020	Vps28	vacuolar protein sorting 28 (yeast)	1	0	1.16255	0.0231836	0.959759	0.0702426	0.909706	0.0531315
10351138			1	0	1.16246	0.109189	1.39002	0.288649	1.33787	0.211001
10371464	Fbxo7	F-box protein 7	1	0	1.16244	0.0492218	1.33137	0.35581	1.29343	0.299197
10346298	Coq10b	coenzyme Q10 homolog B (S. cerevisiae)	1	0	1.16242	0.053009	1.16579	0.278815	1.46015	0.255776
10440037	Nit2	nitrilase family, member 2	1	0	1.16242	0.116224	1.07326	0.0663214	1.18468	0.118204
10527559	Polr1d	polymerase (RNA) I polypeptide D	1	0	1.1624	0.216371	1.24132	0.15494	1.28934	0.150681
10451213	Rsph9	radial spoke head 9 homolog (Chlamydomonas)	1	0	1.16236	0.105	1.42024	0.0882182	1.58633	0.106778
10502745	Rpl11|Gm10288|Gm7589|Gm10036	ribosomal protein L11 | predicted gene 10288 | predicted gene 7589 | predicted gene 10036	1	0	1.16234	0.151631	1.22487	0.0396937	1.24458	0.0699127
10449343	Grm4	glutamate receptor, metabotropic 4	1	0	1.16233	0.0978881	1.44402	0.460436	1.50588	0.442299
10379511	Ccl2	chemokine (C-C motif) ligand 2	1	0	1.1621	0.152191	1.39743	0.272126	1.61692	0.301579
10369828			1	0	1.16196	0.10898	1.36886	0.234763	1.38549	0.258643
10552932	Kcna7	potassium voltage-gated channel, shaker-related subfamily, member 7	1	0	1.16193	0.021918	1.38907	0.323796	1.44939	0.436092
10534384	Wbscr28	Williams-Beuren syndrome chromosome region 28 (human)	1	0	1.16192	0.0627266	1.32339	0.186642	1.29638	0.193947
10443000	Neurl1B	neuralized homolog 1B (Drosophila)	1	0	1.16187	0.0988324	1.35225	0.281422	1.35963	0.229891
10346592	Als2cr4	amyotrophic lateral sclerosis 2 (juvenile) chromosome region, candidate 4	1	0	1.16186	0.0356729	1.45886	0.354925	1.39737	0.303502
10350502			1	0	1.16182	0.028786	1.17979	0.0953715	1.24989	0.107981
10453047			1	0	1.16176	0.125291	1.32345	0.237551	1.31953	0.177144
10549592			1	0	1.16173	0.048442	1.0669	0.0803172	1.15822	0.0813245
10469276	Gm10851	predicted gene 10851	1	0	1.16157	0.0829636	1.22476	0.249564	1.15265	0.244785
10533729	Vps37b	vacuolar protein sorting 37B (yeast)	1	0	1.16156	0.0704423	0.996531	0.0864531	1.13365	0.115321
10507742	Col9a2	collagen, type IX, alpha 2	1	0	1.1615	0.0965002	1.42945	0.315301	1.28834	0.306256
10516241	Maneal	mannosidase, endo-alpha-like	1	0	1.16146	0.141991	1.21344	0.210031	1.1733	0.171807
10476526	2210009G21Rik	RIKEN cDNA 2210009G21 gene	1	0	1.16145	0.0482347	1.08754	0.0742773	1.29512	0.0356377
10429428	Gm628	predicted gene 628	1	0	1.16145	0.0107196	1.13619	0.0723738	1.12832	0.14496
10429657	Eef1d	eukaryotic translation elongation factor 1 delta (guanine nucleotide exchange protein)	1	0	1.16144	0.0947526	1.34576	0.298219	1.34065	0.234669
10355670	Ccdc108	coiled-coil domain containing 108	1	0	1.16135	0.0583496	1.30714	0.280306	1.36179	0.356185
10408066	Olfr1361	olfactory receptor 1361	1	0	1.16133	0.0751679	1.30502	0.158529	1.29879	0.184749
10542267	5530400C23Rik	RIKEN cDNA 5530400C23 gene	1	0	1.16116	0.18786	1.10935	0.0615699	1.1368	0.118714
10351691	Slamf6	SLAM family member 6	1	0	1.1611	0.0944153	1.28616	0.107473	1.82692	0.348021
10363377	Gm10322	predicted gene 10322	1	0	1.16109	0.147478	1.44328	0.242523	1.31321	0.303623
10465838	Mta2|Gm10353	metastasis-associated gene family, member 2 | predicted gene 10353	1	0	1.16099	0.0770707	1.32048	0.286588	1.29643	0.27606
10509635	Akr7a5	aldo-keto reductase family 7, member A5 (aflatoxin aldehyde reductase)	1	0	1.16093	0.0363919	1.358	0.242621	1.41758	0.180789
10400742	L2hgdh	L-2-hydroxyglutarate dehydrogenase	1	0	1.16088	0.175405	0.955508	0.0529728	0.914051	0.0875334
10477286	Pofut1	protein O-fucosyltransferase 1	1	0	1.16084	0.0707861	1.20653	0.260339	1.24783	0.239062
10563275	Ruvbl2|Gys1	RuvB-like protein 2 | glycogen synthase 1, muscle	1	0	1.16082	0.030045	1.20846	0.145014	1.25554	0.170232
10394938			1	0	1.16074	0.224709	1.42129	0.134492	1.48594	0.187692
10608085			1	0	1.16066	0.0963435	1.25789	0.24401	1.29831	0.195066
10370914	Fam108a	family with sequence similarity 108, member A	1	0	1.16065	0.184279	1.35934	0.27923	1.40043	0.189675
10399657			1	0	1.16056	0.224801	1.42097	0.134391	1.48514	0.187803
10517967	Fblim1	filamin binding LIM protein 1	1	0	1.16051	0.039534	1.33357	0.207989	1.38164	0.25453
10420657	Rps12|Rps12-ps2|Gm10063	ribosomal protein S12 | ribosomal protein S12, pseudogene 2 | predicted gene 10063	1	0	1.16051	0.223448	1.24137	0.104853	1.41171	0.20865
10394060	Sectm1b	secreted and transmembrane 1B	1	0	1.1605	0.0875607	1.31379	0.212031	1.30972	0.180869
10421325	Piwil2	piwi-like homolog 2 (Drosophila)	1	0	1.16048	0.0892036	1.12082	0.0957417	1.22728	0.127437
10404063	Hist1h2ab	histone cluster 1, H2ab	1	0	1.16044	0.166958	1.37894	0.404724	1.63834	0.274216
10377439	Per1	period homolog 1 (Drosophila)	1	0	1.16035	0.160478	0.839445	0.16692	1.0947	0.273409
10539850	8430410A17Rik	RIKEN cDNA 8430410A17 gene	1	0	1.16026	0.0619966	1.07376	0.0375569	1.2751	0.114126
10532339	Pxmp2	peroxisomal membrane protein 2	1	0	1.16018	0.0780926	1.30463	0.271446	1.28825	0.308305
10434629	Map3k13	mitogen-activated protein kinase kinase kinase 13	1	0	1.16015	0.0645537	1.22478	0.198136	1.17338	0.195339
10421737	Tnfsf11	tumor necrosis factor (ligand) superfamily, member 11	1	0	1.16005	0.100454	1.52369	0.276492	1.4757	0.243304
10490028	Zfp64|LOC100502777	zinc finger protein 64 | zinc finger protein 64-like	1	0	1.16004	0.130401	1.32543	0.241318	1.35649	0.229851
10577948	Brf2|Gpr124	BRF2, subunit of RNA polymerase III transcription initiation factor, BRF1-like | G protein-coupled receptor 124	1	0	1.16002	0.0188334	1.20655	0.217346	1.2289	0.234121
10512315	Ccl27a|Gm13306	chemokine (C-C motif) ligand 27A | predicted gene 13306	1	0	1.16	0.0273918	1.20452	0.130948	1.18989	0.181354
10534873	Fbxo24	F-box protein 24	1	0	1.15998	0.090881	1.25039	0.259862	1.29706	0.259887
10437775	2310015D24Rik	RIKEN cDNA 2310015D24 gene	1	0	1.15995	0.0445938	1.31741	0.285196	1.32381	0.199412
10516495	CK137956		1	0	1.15991	0.0980735	1.32362	0.303441	1.30625	0.314037
10448030			1	0	1.15973	0.0339227	1.28879	0.364378	1.4967	0.457463
10437684	Prm1	protamine 1	1	0	1.15972	0.10587	1.24283	0.13664	1.38931	0.132356
10379543	Tmem132e	transmembrane protein 132E	1	0	1.15964	0.069448	1.38704	0.352039	1.3973	0.294791
10562546			1	0	1.15961	0.0979459	1.34522	0.294196	1.40777	0.184141
10525833	Atp6v0a2	ATPase, H+ transporting, lysosomal V0 subunit A2	1	0	1.15957	0.0528137	1.3896	0.327916	1.38632	0.339888
10569280	Dusp8	dual specificity phosphatase 8	1	0	1.15948	0.0399856	1.0727	0.0878147	1.09036	0.0787869
10440145	Olfr180	olfactory receptor 180	1	0	1.15945	0.092516	1.26978	0.180602	1.1821	0.148179
10588223	Anapc13	anaphase promoting complex subunit 13	1	0	1.15945	0.190652	1.1769	0.0951259	1.1856	0.130892
10450050	Rps28	ribosomal protein S28	1	0	1.15939	0.181349	1.18518	0.0506481	1.26637	0.159619
10364856	Dot1l	DOT1-like, histone H3 methyltransferase (S. cerevisiae)	1	0	1.15937	0.12166	0.995703	0.0117642	1.06415	0.0207892
10567735			1	0	1.1593	0.0775738	1.18446	0.0877881	1.30445	0.0980239
10604053	Nkrf	NF-kappaB repressing factor	1	0	1.15928	0.0416743	1.66881	0.45099	1.65513	0.482288
10538159	Gm7932	predicted gene 7932	1	0	1.15928	0.0758561	1.27733	0.173468	1.22582	0.160697
10518855	Klhl21	kelch-like 21 (Drosophila)	1	0	1.15923	0.140868	1.35393	0.279871	1.36308	0.250259
10585194	Il18	interleukin 18	1	0	1.15921	0.0882809	1.18635	0.295782	1.29382	0.278215
10507112	Stil	Scl/Tal1 interrupting locus	1	0	1.1592	0.0890547	1.25045	0.287817	1.5254	0.160848
10559200	Tnni2	troponin I, skeletal, fast 2	1	0	1.15913	0.164088	1.43345	0.311107	1.25532	0.350997
10511446	Asph	aspartate-beta-hydroxylase	1	0	1.15906	0.110059	1.50372	0.487393	1.60937	0.590611
10574143	Nlrc5	NLR family, CARD domain containing 5	1	0	1.15905	0.101913	1.04742	0.0653167	1.05497	0.0905425
10411454	Sec61b	Sec61 beta subunit	1	0	1.15893	0.198932	1.26825	0.134102	1.37517	0.195173
10374426	Pno1	partner of NOB1 homolog (S. cerevisiae)	1	0	1.15888	0.212456	1.35564	0.2533	1.34816	0.226278
10576115	Il17c	interleukin 17C	1	0	1.15884	0.0777971	1.28712	0.294571	1.35378	0.315594
10408739	Dsp|Gm10129	desmoplakin | predicted gene 10129	1	0	1.15883	0.0899593	1.34303	0.271269	1.382	0.334037
10454786	Ctnna1	catenin (cadherin associated protein), alpha 1	1	0	1.15883	0.243394	1.06806	0.199668	1.12374	0.201685
10468593	Nrap|Habp2	nebulin-related anchoring protein | hyaluronic acid binding protein 2	1	0	1.15863	0.0864194	1.32917	0.278383	1.36588	0.260549
10517274	Sepn1	selenoprotein N, 1	1	0	1.1586	0.128168	1.0671	0.209091	1.20947	0.28635
10457205	Crem	cAMP responsive element modulator	1	0	1.1585	0.061353	1.27471	0.083931	1.29298	0.0487773
10515253	Uqcrh	ubiquinol-cytochrome c reductase hinge protein	1	0	1.15835	0.182853	1.13173	0.0136412	1.0931	0.0553029
10429621	Mafa	v-maf musculoaponeurotic fibrosarcoma oncogene family, protein A (avian)	1	0	1.15832	0.0429464	1.42244	0.231037	1.36126	0.292527
10553403	Htatip2	HIV-1 tat interactive protein 2, homolog (human)	1	0	1.15829	0.147295	1.04472	0.111582	1.13415	0.0971854
10554076	Lysmd4	LysM, putative peptidoglycan-binding, domain containing 4	1	0	1.15828	0.0157823	1.31823	0.30408	1.32354	0.316092
10597515	Rpl24	ribosomal protein L24	1	0	1.15826	0.138658	1.07376	0.115671	1.20641	0.124097
10565775	Dgat2	diacylglycerol O-acyltransferase 2	1	0	1.15826	0.15232	0.896331	0.0733758	0.860666	0.0814521
10535378	D430018E03Rik	RIKEN cDNA D430018E03 gene	1	0	1.15826	0.0722637	1.27828	0.265864	1.35034	0.224615
10373594	Bloc1s1	biogenesis of lysosome-related organelles complex-1, subunit 1	1	0	1.15824	0.20548	1.07208	0.093871	1.15294	0.156972
10594377	2300009A05Rik	RIKEN cDNA 2300009A05 gene	1	0	1.15819	0.10551	1.25958	0.239749	1.36893	0.314606
10521537	Cytl1	cytokine-like 1	1	0	1.158	0.0262045	1.45246	0.44073	1.40538	0.441862
10370798	Adamtsl5	ADAMTS-like 5	1	0	1.15799	0.0432503	1.31758	0.28742	1.30926	0.271105
10503911	Polr1d	polymerase (RNA) I polypeptide D	1	0	1.15792	0.111084	1.13156	0.0846832	1.18378	0.0934194
10367073	Snrpd2|Gm10120|Gm5449	small nuclear ribonucleoprotein D2 | predicted gene 10120 | small nuclear ribonucleoprotein D2 pseudogene	1	0	1.15779	0.222178	1.19647	0.174137	1.33886	0.260656
10395049	Rnaseh1	ribonuclease H1	1	0	1.15772	0.02804	1.32983	0.334368	1.32107	0.302471
10385361	Ublcp1	ubiquitin-like domain containing CTD phosphatase 1	1	0	1.15758	0.31087	0.98268	0.164005	0.932947	0.176803
10499366	Pmf1	polyamine-modulated factor 1	1	0	1.15757	0.107086	1.15273	0.26794	1.23298	0.223593
10382328	Sox9	SRY-box containing gene 9	1	0	1.15754	0.149589	1.34431	0.225614	1.33086	0.276415
10375795	Olfr54	olfactory receptor 54	1	0	1.15751	0.0574908	1.29132	0.310569	1.45577	0.403947
10576639	Nrp1	neuropilin 1	1	0	1.15738	0.124283	1.09986	0.125073	1.10716	0.151429
10365206	Gm8290	predicted gene 8290	1	0	1.15735	0.211262	1.45352	0.436045	1.41439	0.385222
10420724	Defb30	defensin beta 30	1	0	1.15727	0.102702	1.30019	0.189738	1.30414	0.191279
10450197	Btnl5	butyrophilin-like 5	1	0	1.1572	0.0527973	1.3315	0.26571	1.38431	0.367718
10504218	Dnajb5	DnaJ (Hsp40) homolog, subfamily B, member 5	1	0	1.1572	0.0327596	1.23146	0.132902	1.31454	0.145783
10594513			1	0	1.15718	0.0329064	1.19843	0.148719	1.40036	0.121355
10530516	Txk	TXK tyrosine kinase	1	0	1.15715	0.00653033	1.50344	0.261091	1.4783	0.257748
10463625	Fbxl15|Cuedc2	F-box and leucine-rich repeat protein 15 | CUE domain containing 2	1	0	1.15694	0.0436762	1.22252	0.194427	1.28497	0.183579
10437149			1	0	1.15688	0.179399	1.48631	0.485353	1.44277	0.475472
10439788			1	0	1.15687	0.0179109	1.37183	0.320458	1.26276	0.279581
10462866	Cep55	centrosomal protein 55	1	0	1.15685	0.12648	1.2429	0.157721	1.36122	0.165052
10528662	Atp5l	ATP synthase, H+ transporting, mitochondrial F0 complex, subunit g	1	0	1.15678	0.233678	1.08734	0.202622	1.23348	0.18501
10362426	Trdn	triadin	1	0	1.15667	0.0631364	0.906846	0.112377	1.05232	0.17901
10487033	Myef2	myelin basic protein expression factor 2, repressor	1	0	1.15661	0.0617392	1.38238	0.205474	1.44688	0.209015
10466075	Tmem132a	transmembrane protein 132A	1	0	1.15653	0.0473019	1.32642	0.213471	1.21009	0.22079
10500677	Cd2	CD2 antigen	1	0	1.15637	0.259087	1.24138	0.129701	1.67315	0.338505
10576899			1	0	1.15636	0.0604292	1.28122	0.239169	1.2851	0.289771
10363481	Nodal	nodal	1	0	1.15633	0.0596851	1.34462	0.253685	1.31138	0.273293
10513266	Olfr267	olfactory receptor 267	1	0	1.15632	0.0277723	1.25446	0.205851	1.19932	0.212333
10583992	Igsf9b	immunoglobulin superfamily, member 9B	1	0	1.15631	0.0766857	1.28383	0.22387	1.32172	0.298125
10542028	Fgf23	fibroblast growth factor 23	1	0	1.1563	0.192325	1.39161	0.300981	1.29881	0.287506
10579925	Gab1	growth factor receptor bound protein 2-associated protein 1	1	0	1.15626	0.119373	1.25337	0.175865	1.16892	0.128674
10568930	1810014F10Rik	RIKEN cDNA 1810014F10 gene	1	0	1.15625	0.167418	1.36232	0.271861	1.43099	0.315031
10444587	7330403C04Rik	RIKEN cDNA 7330403C04 gene	1	0	1.15619	0.0184513	1.35679	0.334812	1.47425	0.270373
10596377			1	0	1.15616	0.107208	1.31157	0.276495	1.37819	0.209845
10603087	Pir	pirin	1	0	1.15616	0.0581078	1.2189	0.230808	1.23016	0.158473
10489043	2900097C17Rik|Gm7292	RIKEN cDNA 2900097C17 gene | predicted gene 7292	1	0	1.15613	0.0305913	1.21968	0.169037	1.30167	0.152763
10598831	Rpl23a|Gm10335	ribosomal protein L23a | predicted gene 10335	1	0	1.15598	0.129444	1.29396	0.147049	1.29226	0.153514
10495340	Taf13	TAF13 RNA polymerase II, TATA box binding protein (TBP)-associated factor	1	0	1.15593	0.0803633	1.10837	0.250379	1.22021	0.277537
10365288	Taf10|Gm4799	TAF10 RNA polymerase II, TATA box binding protein (TBP)-associated factor | predicted gene 4799	1	0	1.1559	0.189771	1.26118	0.209928	1.31599	0.163526
10539739	Asprv1	aspartic peptidase, retroviral-like 1	1	0	1.15588	0.177618	0.649411	0.0491127	0.602903	0.0300169
10423803			1	0	1.15585	0.0825868	1.2898	0.321419	1.30521	0.301918
10402262	Gm2695	predicted gene 2695	1	0	1.15579	0.196608	1.34178	0.212354	1.47814	0.214115
10432540	Lima1	LIM domain and actin binding 1	1	0	1.15579	0.102812	1.3597	0.116911	1.2053	0.0488181
10372853	Tbk1	TANK-binding kinase 1	1	0	1.15572	0.12139	0.902099	0.0797388	0.936718	0.0885062
10457836	Nol4	nucleolar protein 4	1	0	1.15566	0.13375	1.37554	0.232842	1.32219	0.202307
10591412	S1pr2	sphingosine-1-phosphate receptor 2	1	0	1.15556	0.136862	1.18372	0.263551	1.2655	0.328517
10356172	Pid1	phosphotyrosine interaction domain containing 1	1	0	1.15544	0.0249081	0.957264	0.0363444	0.999253	0.0520933
10360454	Opn3	opsin 3	1	0	1.15543	0.0299125	1.41375	0.279658	1.32788	0.289559
10472794	Metap1d	methionyl aminopeptidase type 1D (mitochondrial)	1	0	1.15542	0.0604535	1.31229	0.229482	1.37931	0.206119
10599781	Htatsf1	HIV TAT specific factor 1	1	0	1.15542	0.0287576	1.39579	0.223729	1.23083	0.135348
10558866	Drd4	dopamine receptor D4	1	0	1.15532	0.106374	1.08032	0.106494	1.12689	0.12214
10430572			1	0	1.15521	0.175871	1.3504	0.182008	1.32876	0.146012
10365134			1	0	1.15519	0.205173	1.53454	0.422934	1.61395	0.339494
10581151	Rrad	Ras-related associated with diabetes	1	0	1.15517	0.0158946	1.08425	0.056742	1.11121	0.0541244
10534940	Pilrb2|Pilrb1	paired immunoglobin-like type 2 receptor beta 2 | paired immunoglobin-like type 2 receptor beta 1	1	0	1.15508	0.0759737	1.09651	0.248278	1.24446	0.138643
10484227	Sestd1	SEC14 and spectrin domains 1	1	0	1.15502	0.101494	1.19004	0.196424	1.27592	0.216906
10532330	Ankle2	ankyrin repeat and LEM domain containing 2	1	0	1.15494	0.0914576	1.43146	0.2877	1.37087	0.333792
10567448	Dnahc3	dynein, axonemal, heavy chain 3	1	0	1.15492	0.0953693	1.23477	0.275171	1.2213	0.215862
10488254			1	0	1.1549	0.105695	1.14586	0.191708	1.51479	0.287593
10548684			1	0	1.1549	0.042691	1.147	0.209179	1.14828	0.116114
10510859	Megf6	multiple EGF-like-domains 6	1	0	1.15489	0.180751	1.5629	0.329446	1.41948	0.327965
10409369	Sncb	synuclein, beta	1	0	1.15486	0.0948778	1.25928	0.238062	1.19966	0.254091
10446013	Mpnd	MPN domain containing	1	0	1.15485	0.157394	1.15895	0.121607	1.26087	0.139898
10494441	Ankrd34a	ankyrin repeat domain 34A	1	0	1.15484	0.10049	1.32935	0.212414	1.25836	0.24288
10349345	En1	engrailed 1	1	0	1.1548	0.0951846	1.35562	0.202308	1.37423	0.267037
10459262	Ablim3	actin binding LIM protein family, member 3	1	0	1.15473	0.0778406	1.15777	0.153122	1.10675	0.12638
10362534	5930403N24Rik	RIKEN cDNA 5930403N24 gene	1	0	1.15469	0.0612875	1.05236	0.092813	1.13497	0.120375
10355141	Klf7	Kruppel-like factor 7 (ubiquitous)	1	0	1.15465	0.179894	1.20343	0.213735	1.07411	0.208171
10529651	Msx1	homeobox, msh-like 1	1	0	1.15465	0.168304	1.19954	0.134253	1.14531	0.195638
10519181			1	0	1.15465	0.104641	1.4609	0.366597	1.32292	0.233466
10589911			1	0	1.15464	0.24759	1.24081	0.112226	1.24084	0.147705
10509163	Id3	inhibitor of DNA binding 3	1	0	1.15464	0.06611	1.13926	0.160439	1.12641	0.100538
10527024	Gm10091	predicted gene 10091	1	0	1.15464	0.100494	1.30066	0.24978	1.24843	0.288488
10367919	Stx11	syntaxin 11	1	0	1.15461	0.151363	0.883947	0.094937	0.927933	0.138029
10458997	Prrc1	proline-rich coiled-coil 1	1	0	1.15457	0.0911177	1.3393	0.251982	1.2499	0.206209
10495259	Gnat2	guanine nucleotide binding protein, alpha transducing 2	1	0	1.15448	0.0285512	1.35265	0.340455	1.39047	0.369433
10568714	Mki67	antigen identified by monoclonal antibody Ki 67	1	0	1.15442	0.0247429	1.15272	0.0900268	1.33102	0.0757786
10489589	Pcif1|4930445K14Rik	PDX1 C-terminal inhibiting factor 1 | RIKEN cDNA 4930445K14 gene	1	0	1.15442	0.130641	1.19626	0.237685	1.23277	0.230333
10528913	Gm5129|Dnajb6	predicted gene 5129 | DnaJ (Hsp40) homolog, subfamily B, member 6	1	0	1.15441	0.0578009	1.27802	0.281833	1.2991	0.313522
10604641			1	0	1.15435	0.0755983	1.97082	0.828459	1.90234	0.816001
10471535	Fam129b	family with sequence similarity 129, member B	1	0	1.1543	0.0361294	1.00368	0.0747532	1.22417	0.204351
10568958	Olfr530	olfactory receptor 530	1	0	1.1542	0.0695815	1.23546	0.149944	1.26574	0.147725
10516419	Tcfap2e	transcription factor AP-2, epsilon	1	0	1.15419	0.0742199	1.45739	0.316351	1.42665	0.342344
10470950	Endog|D2Wsu81e	endonuclease G | DNA segment, Chr 2, Wayne State University 81, expressed	1	0	1.15399	0.0143711	1.32001	0.260826	1.30509	0.245769
10404774	Hivep1	human immunodeficiency virus type I enhancer binding protein 1	1	0	1.15398	0.329953	0.928712	0.0868041	0.863101	0.180128
10571737	AA386476		1	0	1.15396	0.204065	1.2444	0.184855	1.26971	0.212016
10465342	Tm7sf2	transmembrane 7 superfamily member 2	1	0	1.15393	0.102034	1.39258	0.293968	1.36202	0.236682
10346098			1	0	1.15392	0.195598	1.29777	0.586632	1.461	0.682565
10380622	Hoxb9	homeobox B9	1	0	1.15392	0.0364356	1.31285	0.332972	1.24578	0.299821
10480258	Nsun6	NOL1/NOP2/Sun domain family member 6	1	0	1.15389	0.0901001	1.23275	0.269928	1.23536	0.22493
10592126	Fam118b	family with sequence similarity 118, member B	1	0	1.15388	0.0234499	1.22952	0.153668	1.20096	0.185403
10588081	Foxl2	forkhead box L2	1	0	1.15385	0.216397	1.36265	0.270285	1.32667	0.351205
10594248	Rplp1	ribosomal protein, large, P1	1	0	1.15381	0.172094	1.18726	0.123979	1.21389	0.124429
10350990	Rpl23a|Gm6177	ribosomal protein L23a | predicted gene 6177	1	0	1.15375	0.166233	1.25392	0.113941	1.26896	0.14041
10357790	Sox13	SRY-box containing gene 13	1	0	1.15368	0.123037	1.35457	0.209262	1.32503	0.213334
10458247	Lrrtm2	leucine rich repeat transmembrane neuronal 2	1	0	1.15367	0.0492635	1.28348	0.142977	1.1663	0.164382
10496373	Ddit4l	DNA-damage-inducible transcript 4-like	1	0	1.15357	0.13817	1.47576	0.347945	1.47763	0.469841
10509002	Rhd	Rh blood group, D antigen	1	0	1.15353	0.125063	1.27091	0.137376	1.29799	0.156838
10564618	Fam174b	family with sequence similarity 174, member B	1	0	1.15352	0.0509185	1.34644	0.172286	1.28352	0.155223
10497663	Slc7a14	solute carrier family 7 (cationic amino acid transporter, y+ system), member 14	1	0	1.15345	0.0489649	1.39372	0.260674	1.30162	0.160171
10352838	Lamb3	laminin, beta 3	1	0	1.15344	0.0411455	1.2269	0.155923	1.25329	0.275723
10594750	C2cd4a	C2 calcium-dependent domain containing 4A	1	0	1.15333	0.166506	1.32331	0.204125	1.41708	0.311252
10445422	Slc35b2	solute carrier family 35, member B2	1	0	1.15333	0.076594	1.35422	0.255921	1.2462	0.248845
10505182	Gng10	guanine nucleotide binding protein (G protein), gamma 10	1	0	1.15332	0.139137	1.34265	0.167668	1.32885	0.140244
10566529	Tpp1	tripeptidyl peptidase I	1	0	1.15324	0.218959	1.06797	0.190545	1.18458	0.367309
10494423	Hfe2	hemochromatosis type 2 (juvenile) (human homolog)	1	0	1.15319	0.0833844	1.33062	0.22846	1.23261	0.142297
10453248			1	0	1.15316	0.124419	1.36875	0.393825	1.48509	0.3347
10511146	2610204G22Rik	RIKEN cDNA 2610204G22 gene	1	0	1.15315	0.0186937	1.52585	0.384589	1.4556	0.42905
10532164	Atp5k	ATP synthase, H+ transporting, mitochondrial F1F0 complex, subunit e	1	0	1.15313	0.182365	1.26331	0.162929	1.30212	0.185882
10477887	0610011L14Rik	RIKEN cDNA 0610011L14 gene	1	0	1.15307	0.0243755	1.15541	0.215046	1.15506	0.121865
10384615	Otx1	orthodenticle homolog 1 (Drosophila)	1	0	1.15306	0.133649	1.39074	0.292421	1.31501	0.23677
10561025	Cnfn	cornifelin	1	0	1.15305	0.0895216	1.23027	0.120101	1.2145	0.144358
10420614	Sacs	sacsin	1	0	1.15305	0.0974656	1.46273	0.375672	1.48929	0.447445
10560429	Mypop|Gm10676	Myb-related transcription factor, partner of profilin | predicted gene 10676	1	0	1.15304	0.110153	1.27455	0.187078	1.23808	0.177264
10524676	Srsf9	serine/arginine-rich splicing factor 9	1	0	1.15303	0.168441	1.18554	0.137639	1.17743	0.115919
10528036			1	0	1.153	0.197964	1.20627	0.228066	1.44173	0.218682
10429495	Jrk	jerky	1	0	1.15297	0.087463	1.18199	0.198592	1.2227	0.194484
10583548	Raver1	ribonucleoprotein, PTB-binding 1	1	0	1.15289	0.0422313	1.02396	0.213937	0.988546	0.189381
10589041	Impdh2	inosine 5'-phosphate dehydrogenase 2	1	0	1.15287	0.0316461	1.23349	0.118765	1.31564	0.16157
10583465	Ubl5|Fbxl12	ubiquitin-like 5 | F-box and leucine-rich repeat protein 12	1	0	1.15286	0.150048	1.01893	0.145177	1.16322	0.120237
10507671	Guca2a	guanylate cyclase activator 2a (guanylin)	1	0	1.15283	0.107237	1.3633	0.321093	1.24052	0.245046
10453717	Fabp5l2	fatty acid binding protein 5-like 2	1	0	1.15283	0.089916	1.30059	0.217551	1.16059	0.202658
10415319	Irf9	interferon regulatory factor 9	1	0	1.15276	0.153336	0.973892	0.217955	1.1866	0.336817
10493995	S100a10	S100 calcium binding protein A10 (calpactin)	1	0	1.15269	0.128983	1.9572	0.386417	2.14433	0.479024
10477001			1	0	1.15263	0.202597	1.69372	0.40908	1.58358	0.48156
10543572	Impdh1	inosine 5'-phosphate dehydrogenase 1	1	0	1.15259	0.0985485	1.4039	0.372287	1.45713	0.298253
10422059	Kctd12	potassium channel tetramerisation domain containing 12	1	0	1.15257	0.0623816	1.22329	0.193933	1.28583	0.223147
10547015	1500001M20Rik	RIKEN cDNA 1500001M20 gene	1	0	1.15257	0.0422578	1.2576	0.129782	1.3056	0.106643
10376555	Cops3	COP9 (constitutive photomorphogenic) homolog, subunit 3 (Arabidopsis thaliana)	1	0	1.1525	0.0705982	1.30119	0.275559	1.2967	0.280488
10426889	Sec61b	Sec61 beta subunit	1	0	1.1525	0.174443	1.36066	0.283967	1.4841	0.258861
10434283	LOC635992	ubiquitin-conjugating enzyme E2 variant 2-like	1	0	1.15249	0.0761721	1.32442	0.187233	1.36169	0.202988
10514815			1	0	1.15246	0.0899696	1.40532	0.346735	1.3616	0.436169
10469579			1	0	1.15246	0.0450564	1.19101	0.14623	1.24017	0.136962
10537821	Olfr437	olfactory receptor 437	1	0	1.15239	0.0484441	1.36007	0.325553	1.36345	0.314059
10582196	1190005I06Rik	RIKEN cDNA 1190005I06 gene	1	0	1.15231	0.117519	1.43189	0.30515	1.29591	0.24921
10426477	Snrpc	U1 small nuclear ribonucleoprotein C	1	0	1.15229	0.148599	1.11014	0.253581	1.15752	0.150568
10492864	Sh3d19	SH3 domain protein D19	1	0	1.15226	0.0392498	1.15642	0.116455	1.12707	0.0596579
10532680	Sgsm1	small G protein signaling modulator 1	1	0	1.15213	0.161574	1.31995	0.241468	1.29682	0.334702
10547100	Plxnd1	plexin D1	1	0	1.15213	0.126132	1.19449	0.103974	1.1741	0.0815085
10364722	Efna2	ephrin A2	1	0	1.15212	0.174028	1.31868	0.276713	1.27151	0.181559
10555846			1	0	1.15206	0.0607304	1.34031	0.244025	1.28875	0.211237
10560414	Ccdc61	coiled-coil domain containing 61	1	0	1.15204	0.027123	1.26944	0.169296	1.34373	0.144103
10414522	Apex1|Tmem55b	apurinic/apyrimidinic endonuclease 1 | transmembrane protein 55b	1	0	1.15203	0.151992	1.46033	0.354149	1.43436	0.31824
10380751	Mrpl45	mitochondrial ribosomal protein L45	1	0	1.15189	0.0897851	1.20456	0.261486	1.17227	0.254865
10504955			1	0	1.15189	0.106969	1.28473	0.134019	1.24357	0.187372
10497209	Mrps28	mitochondrial ribosomal protein S28	1	0	1.15185	0.0281523	1.4297	0.246082	1.32851	0.183705
10605986	Slc7a3	solute carrier family 7 (cationic amino acid transporter, y+ system), member 3	1	0	1.15184	0.123663	1.26614	0.121839	1.21747	0.193712
10429506	Lypd2	Ly6/Plaur domain containing 2	1	0	1.15182	0.103642	1.18652	0.111744	1.18868	0.199433
10412098	Rpl41	ribosomal protein L41	1	0	1.15181	0.122939	1.17539	0.0503612	1.17317	0.107769
10402136	Gpr68	G protein-coupled receptor 68	1	0	1.15179	0.0807588	1.10996	0.0406149	1.05129	0.0701784
10591867	Rpl41	ribosomal protein L41	1	0	1.15179	0.122888	1.17545	0.0504754	1.17321	0.107724
10466839			1	0	1.15178	0.147296	1.15578	0.359416	1.29848	0.296671
10368928	Rpl41	ribosomal protein L41	1	0	1.15173	0.122771	1.17532	0.0503247	1.17306	0.107775
10400708			1	0	1.15169	0.0914073	1.457	0.271082	1.45992	0.261794
10600584			1	0	1.15161	0.0696629	1.35838	0.246098	1.29042	0.316609
10496862			1	0	1.15157	0.0210385	1.41901	0.242102	1.25078	0.245729
10434845	Il1rap	interleukin 1 receptor accessory protein	1	0	1.15155	0.202434	1.02662	0.120752	1.18472	0.20685
10503915	Chchd2	coiled-coil-helix-coiled-coil-helix domain containing 2	1	0	1.15153	0.104962	1.19326	0.111683	1.14357	0.115433
10514323	LOC100037413		1	0	1.1515	0.0710561	1.39042	0.276454	1.43649	0.395133
10422657	Heatr7b2	XVHEAT repeat family member 7B2	1	0	1.1515	0.0297379	1.36737	0.232706	1.40089	0.326669
10516966	BC013712		1	0	1.15149	0.0792694	0.999628	0.142975	1.23316	0.11966
10398996	Crip2	cysteine rich protein 2	1	0	1.15148	0.127295	1.45692	0.411763	1.34438	0.291258
10555919	Olfr692	olfactory receptor 692	1	0	1.15143	0.0647265	1.53549	0.425569	1.51617	0.401485
10559649	Cox6b2	cytochrome c oxidase subunit VIb polypeptide 2	1	0	1.15142	0.167671	1.29216	0.286634	1.34728	0.242281
10521811			1	0	1.1514	0.109297	1.28744	0.201052	1.23519	0.284999
10576603	A630001O12Rik	RIKEN cDNA A630001O12 gene	1	0	1.15136	0.0602175	1.07943	0.121315	1.12733	0.102152
10468229	Trim8|Gm9798	tripartite motif-containing 8 | predicted gene 9798	1	0	1.15135	0.100405	1.22322	0.189964	1.23256	0.216149
10538970	Krcc1	lysine-rich coiled-coil 1	1	0	1.15132	0.211894	1.18493	0.165163	1.25456	0.169761
10581737	Ddx19b	DEAD (Asp-Glu-Ala-Asp) box polypeptide 19b	1	0	1.15127	0.0302468	1.20714	0.199352	1.33647	0.206297
10459552	Spire1	spire homolog 1 (Drosophila)	1	0	1.15122	0.0320235	1.29548	0.228377	1.25855	0.246344
10607202			1	0	1.15115	0.151033	1.47727	0.327217	1.37523	0.278509
10442331	Pkmyt1|Paqr4	protein kinase, membrane associated tyrosine/threonine 1 | progestin and adipoQ receptor family member IV	1	0	1.15112	0.0418353	1.30729	0.206643	1.33553	0.233723
10417128			1	0	1.15095	0.156293	1.18072	0.140473	1.25082	0.1324
10401667	0610007P14Rik	RIKEN cDNA 0610007P14 gene	1	0	1.15093	0.0731112	1.31473	0.23637	1.34925	0.234637
10368240	Tcf21	transcription factor 21	1	0	1.15092	0.059849	1.25188	0.272746	1.18483	0.192539
10409575	Neurog1	neurogenin 1	1	0	1.15091	0.0643519	1.20615	0.232081	1.15637	0.170588
10469070	Nudt5|Cdc123|Gm13199	nudix (nucleoside diphosphate linked moiety X)-type motif 5 | cell division cycle 123 homolog (S. cerevisiae) | predicted gene 13199	1	0	1.1509	0.180646	1.28314	0.317687	1.23975	0.242546
10457508	Npc1	Niemann Pick type C1	1	0	1.15089	0.333866	0.965919	0.229146	1.18153	0.515637
10408693	F13a1	coagulation factor XIII, A1 subunit	1	0	1.15087	0.199334	1.28686	0.248431	1.65811	0.453436
10587637	Tbx18	T-box18	1	0	1.15077	0.161919	1.36705	0.324433	1.37589	0.298341
10583254	Cwc15	CWC15 homolog (S. cerevisiae)	1	0	1.15074	0.0617053	1.07294	0.0796046	1.04927	0.0495552
10453006	Cebpz	CCAAT/enhancer binding protein zeta	1	0	1.15072	0.130954	1.01744	0.162087	1.19698	0.157673
10606569	Rps12|Gm10063|Rps12-ps2	ribosomal protein S12 | predicted gene 10063 | ribosomal protein S12, pseudogene 2	1	0	1.15071	0.215874	1.28321	0.135027	1.4146	0.223079
10557843	Fus	fusion, derived from t(12;16) malignant liposarcoma (human)	1	0	1.15069	0.0871042	0.967832	0.1674	1.16192	0.13946
10606573			1	0	1.15069	0.215686	1.28297	0.134881	1.41458	0.223367
10500155	Gm10691	predicted gene 10691	1	0	1.15064	0.039243	1.23144	0.126575	1.13294	0.166773
10567520			1	0	1.15062	0.0861983	1.2793	0.200416	1.29749	0.270521
10373569	Rpsa|Rpsa-ps10	ribosomal protein SA | ribosomal protein SA, pseudogene 10	1	0	1.15061	0.149986	1.24101	0.139797	1.27202	0.115023
10437963	Mzt2	mitotic spindle organizing protein 2	1	0	1.15061	0.0585073	1.3922	0.141067	1.4208	0.186944
10476012	Gm14047	predicted gene 14047	1	0	1.15059	0.159876	0.982532	0.0437298	0.918889	0.101756
10606577	Rps12|Gm10063|Rps12-ps2	ribosomal protein S12 | predicted gene 10063 | ribosomal protein S12, pseudogene 2	1	0	1.15058	0.215931	1.28272	0.134693	1.41448	0.223219
10484353			1	0	1.15057	0.0209483	1.60035	0.376228	1.58492	0.448669
10484195	Ttn	titin	1	0	1.15056	0.0753941	1.20037	0.172955	1.1859	0.260459
10447564	Zdhhc14	zinc finger, DHHC domain containing 14	1	0	1.15052	0.113646	1.30606	0.226996	1.45693	0.255601
10570448	Gm10699	predicted gene 10699	1	0	1.1505	0.0835181	1.62725	0.562971	1.52739	0.506146
10606579	Rps12|Gm10063|Rps12-ps2	ribosomal protein S12 | predicted gene 10063 | ribosomal protein S12, pseudogene 2	1	0	1.15049	0.21591	1.2828	0.135005	1.41486	0.223394
10606567	Rps12|Gm10063|Rps12-ps2	ribosomal protein S12 | predicted gene 10063 | ribosomal protein S12, pseudogene 2	1	0	1.15049	0.215714	1.28281	0.135014	1.41401	0.223242
10352576	Esrrg	estrogen-related receptor gamma	1	0	1.15047	0.085836	1.34966	0.259723	1.26345	0.200552
10428004	Ankrd33b	ankyrin repeat domain 33B	1	0	1.15044	0.0288019	0.895863	0.0949284	0.886944	0.0883202
10380551	Phb	prohibitin	1	0	1.15043	0.100307	1.1634	0.107369	1.05691	0.0327984
10386537			1	0	1.15041	0.13994	1.40687	0.407738	1.42252	0.400785
10472860	Rapgef4	Rap guanine nucleotide exchange factor (GEF) 4	1	0	1.1504	0.0436019	1.41642	0.38059	1.54835	0.344631
10477022	Sdcbp2	syndecan binding protein (syntenin) 2	1	0	1.1503	0.0773154	1.45058	0.295831	1.3072	0.361168
10400095	Ifrd1|Gm7008	interferon-related developmental regulator 1 | predicted gene 7008	1	0	1.15019	0.0440639	1.07435	0.0568615	1.12345	0.0586007
10578045	Nrg1	neuregulin 1	1	0	1.15006	0.0327071	1.30469	0.347582	1.30498	0.33528
10506488	Ppap2b	phosphatidic acid phosphatase type 2B	1	0	1.15005	0.0552932	1.26599	0.249969	1.37194	0.285735
10504986			1	0	1.15004	0.102577	1.02441	0.0641886	1.08859	0.0752821
10404836	Rnf182	ring finger protein 182	1	0	1.15003	0.0959921	1.1964	0.0914474	1.10588	0.0889586
10558919	Snora52	small nucleolar RNA, H/ACA box 52	1	0	1.15002	0.137031	1.11652	0.142632	1.31726	0.198956
10403246			1	0	1.15001	0.0907734	1.11956	0.0199088	1.07735	0.140354
10354207	Creg2	cellular repressor of E1A-stimulated genes 2	1	0	1.14996	0.0266025	1.35838	0.302947	1.31567	0.243243
10522335	Atp10d	ATPase, class V, type 10D	1	0	1.14995	0.160035	1.14736	0.169275	1.0922	0.249931
10532524	Srrd|Tfip11	SRR1 domain containing | tuftelin interacting protein 11	1	0	1.1499	0.0771106	1.24878	0.326128	1.35752	0.319187
10427199	Pfdn5	prefoldin 5	1	0	1.14986	0.0925454	1.06939	0.0672341	1.0401	0.0316863
10494085	Selenbp2	selenium binding protein 2	1	0	1.14978	0.226774	1.24057	0.101904	1.30238	0.203324
10471443	Pip5kl1	phosphatidylinositol-4-phosphate 5-kinase-like 1	1	0	1.14974	0.125747	1.37399	0.328238	1.4135	0.345623
10458784	Pggt1b	protein geranylgeranyltransferase type I, beta subunit	1	0	1.14974	0.0698607	1.20241	0.10298	1.25123	0.194775
10362490	Tspyl4	TSPY-like 4	1	0	1.14972	0.110413	1.28338	0.282011	1.29934	0.363727
10410063	Rpl10a|Rpl10a-ps2	ribosomal protein L10A | ribosomal protein L10A, pseudogene 2	1	0	1.14969	0.0971435	1.26286	0.087415	1.25391	0.0953809
10588592	Cacna2d2	calcium channel, voltage-dependent, alpha 2/delta subunit 2	1	0	1.14968	0.0559484	1.34191	0.184723	1.34547	0.258498
10347933	Sp140|Arhgef12|C130026I21Rik|A530032D15Rik	Sp140 nuclear body protein | Rho guanine nucleotide exchange factor (GEF) 12 | RIKEN cDNA C130026I21 gene | RIKEN cDNA A530032D15Rik gene	1	0	1.14968	0.111461	1.08269	0.069411	1.25143	0.12891
10368748	Amd1|Amd2	S-adenosylmethionine decarboxylase 1 | S-adenosylmethionine decarboxylase 2	1	0	1.14965	0.103019	1.35217	0.22364	1.42159	0.248082
10560608	Apoc2	apolipoprotein C-II	1	0	1.1496	0.231842	0.956921	0.212871	0.956422	0.178377
10432150	Olfr285|Olfr257	olfactory receptor 285 | olfactory receptor 257	1	0	1.14954	0.0276642	1.16243	0.119125	1.1822	0.0959423
10348144			1	0	1.14952	0.0758236	1.23844	0.21862	1.17433	0.237512
10596747	Sema3f	sema domain, immunoglobulin domain (Ig), short basic domain, secreted, (semaphorin) 3F	1	0	1.14949	0.09186	1.41473	0.33531	1.33976	0.28626
10463428			1	0	1.14936	0.201463	1.13276	0.124348	1.35822	0.349663
10482073			1	0	1.14935	0.301611	1.30546	0.291361	1.43728	0.182332
10584315			1	0	1.1493	0.0558962	1.40007	0.398357	1.35761	0.321809
10417000			1	0	1.14929	0.0729563	1.49056	0.411697	1.49458	0.264513
10532711	Cmklr1	chemokine-like receptor 1	1	0	1.14925	0.080043	1.28411	0.19817	1.38168	0.211612
10423503	Gm6624	predicted gene 6624	1	0	1.14918	0.0732765	1.4304	0.220611	1.48561	0.370856
10552245	Tshz3	teashirt zinc finger family member 3	1	0	1.14912	0.135103	1.27943	0.238225	1.34259	0.221569
10367393	Wibg	within bgcn homolog (Drosophila)	1	0	1.14911	0.0669376	1.37987	0.318905	1.35626	0.241287
10506388	Tctex1d1	Tctex1 domain containing 1	1	0	1.14905	0.0482948	1.1364	0.154238	1.14005	0.0975102
10465833	Rom1	rod outer segment membrane protein 1	1	0	1.14904	0.123208	1.32183	0.208345	1.32442	0.0888467
10410295	Zfp595	zinc finger protein 595	1	0	1.14904	0.127964	1.21971	0.115497	1.35894	0.214072
10433197	Olfr161	olfactory receptor 161	1	0	1.14897	0.112611	1.21519	0.202444	1.27963	0.25701
10530558	Slain2	SLAIN motif family, member 2	1	0	1.14893	0.196088	1.18823	0.27393	1.23475	0.242879
10481900	Rabepk	Rab9 effector protein with kelch motifs	1	0	1.14893	0.0656267	1.39812	0.351154	1.33042	0.265025
10591556	Spc24	SPC24, NDC80 kinetochore complex component, homolog (S. cerevisiae)	1	0	1.14892	0.0783748	1.24327	0.183755	1.28029	0.104953
10574350	Mmp15	matrix metallopeptidase 15	1	0	1.14892	0.109823	1.3493	0.273858	1.2835	0.194351
10503615			1	0	1.14889	0.134435	1.57841	0.438489	1.66181	0.563403
10443089	Syngap1	synaptic Ras GTPase activating protein 1 homolog (rat)	1	0	1.14887	0.121334	1.40017	0.269464	1.16482	0.241111
10498185	Tra2b	transformer 2 beta homolog (Drosophila)	1	0	1.14876	0.00642842	1.30144	0.133077	1.38394	0.118278
10431872	Slc38a1	solute carrier family 38, member 1	1	0	1.14873	0.128324	1.32397	0.203284	1.35696	0.360888
10353034	Snord87	small nucleolar RNA, C/D box 87	1	0	1.14871	0.0637712	0.908456	0.257612	1.97908	0.827739
10579114	Yjefn3	YjeF N-terminal domain containing 3	1	0	1.1487	0.0977233	1.38456	0.20736	1.32103	0.248282
10571207	Dusp26	dual specificity phosphatase 26 (putative)	1	0	1.14866	0.047265	1.25947	0.124807	1.24516	0.143146
10392010	1700081L11Rik	RIKEN cDNA 1700081L11 gene	1	0	1.14866	0.0239019	1.48014	0.397794	1.82586	0.354244
10364102	Chchd10	coiled-coil-helix-coiled-coil-helix domain containing 10	1	0	1.14866	0.26585	1.44447	0.156937	1.94629	0.43528
10605914			1	0	1.14862	0.187905	1.17537	0.124591	1.06826	0.167723
[truncated: 26,862 more rows]
